# Supplementary material for: Integrated Profiling of DEHP-Induced Hippocampal Neurotoxicity in Adult Female Rats Based on Transcriptomic and Neurobiological Analyses
Source: Toxics. 2026 Jan 14;14(1):79. doi: 10.3390/toxics14010079 (PMC12845732; doi:10.3390/toxics14010079)
Supplement: Supplementary file 1 [file toxics-14-00079-s001.zip]

Archive with 1 entries (1 files):
- toxics-4044753-supplementary.xlsx
