# Supplementary material for: Integrated Profiling of DEHP-Induced Hippocampal Neurotoxicity in Adult Female Rats Based on Transcriptomic and Neurobiological Analyses
Source: Toxics. 2026 Jan 14;14(1):79. doi: 10.3390/toxics14010079 (PMC12845732; doi:10.3390/toxics14010079)
Supplement: Supplementary file 1 [file toxics-14-00079-s001.zip › toxics-4044753-supplementary.xlsx]

## Sheet: Table S1(DEG)
gene	H6	H7	H8	C6	C7	C8	H	C	log2FoldChange	stat	pvalue	padj	gene_name	gene_chr	gene_start	gene_end	gene_strand	gene_biotype	gene_description
ENSRNOG00000019106	3470	3012	3215	994	829	944	3232.33333333333	922.333333333333	1.74315654554889	16.947877346453	1.99528520265332e-64	2.93426641902197e-60	LOC100365810	1	135295919	135298535	-	protein_coding	40S ribosomal protein S17-like [Source:RGD Symbol;Acc:2318277]
ENSRNOG00000064545	3879	3205	3888	1053	845	992	3657.33333333333	963.333333333333	1.85916101715428	16.7429647152039	6.37332702313088e-63	4.68630736010813e-59	Rpl37	2	54215469	54217442	+	protein_coding	ribosomal protein L37 [Source:RGD Symbol;Acc:41394010]
ENSRNOG00000060449	2034	1846	2060	561	438	479	1980	492.666666666667	1.94187505520232	16.3926645440653	2.15775320551311e-60	1.05773062134252e-56	Rps21	3	167346201	167347470	+	protein_coding	ribosomal protein S21 [Source:RGD Symbol;Acc:621038]
ENSRNOG00000033615	36491	24209	38881	3933	4803	4822	33193.6666666667	4519.33333333333	2.79261242143059	16.261209108964	1.86030261458019e-59	6.83940256250407e-56	Mt-nd3	MT	9451	9798	+	protein_coding	mitochondrially encoded NADH:ubiquinone oxidoreductase core subunit 3 [Source:RGD Symbol;Acc:620557]
ENSRNOG00000033299	7791	5244	7879	1101	985	1412	6971.33333333333	1166	2.51400033751077	16.0629701964126	4.63799801368805e-58	1.36412797578593e-54	Mt-atp8	MT	7758	7961	+	protein_coding	mitochondrially encoded ATP synthase membrane subunit 8 [Source:RGD Symbol;Acc:621240]
ENSRNOG00000063418	3092	2576	2984	900	743	917	2884	853.333333333333	1.69215124951561	15.6810277965737	2.03927546497115e-55	4.99826416464429e-52	ENSRNOG00000063418	9	74298818	74302730	+	protein_coding	NULL
ENSRNOG00000029145	2092	1586	2122	413	360	480	1933.33333333333	417.666666666667	2.14500352744746	15.3704035739048	2.58553594771546e-53	5.43184166387194e-50	AY172581.2	MT	15348	15415	-	Mt_tRNA	NULL
ENSRNOG00000064090	4321	4263	5330	1251	798	1108	4638	1052.33333333333	2.08604661048256	14.7928756199835	1.62845099706986e-49	2.99350004536368e-46	Tmsb10	4	105009212	105011028	-	protein_coding	thymosin, beta 10 [Source:RGD Symbol;Acc:62022]
ENSRNOG00000018774	5067	4698	4679	1780	1426	1561	4814.66666666667	1589	1.53437472211105	14.7552377876994	2.84686235858878e-49	4.65177309393407e-46	Rps14	18	54227854	54233166	+	protein_coding	ribosomal protein S14 [Source:RGD Symbol;Acc:62025]
ENSRNOG00000030237	3371	2711	2987	749	711	950	3023	803.333333333333	1.84598258732855	14.5435646600519	6.4162563470555e-48	9.43574658397981e-45	Cox7c	2	16840837	16843760	-	protein_coding	cytochrome c oxidase subunit 7C [Source:RGD Symbol;Acc:2300145]
ENSRNOG00000020296	2259	1814	2062	483	513	478	2045	491.333333333333	1.97973015901595	14.5309174996162	7.71797159566324e-48	1.03182263896203e-44	Atp5mk	1	245973914	245980761	-	protein_coding	ATP synthase membrane subunit K [Source:RGD Symbol;Acc:631426]
ENSRNOG00000027503	3967	3218	3992	1185	1071	1205	3725.66666666667	1153.66666666667	1.62167994838011	14.3424786977441	1.18737629087653e-46	1.45512964446918e-43	Rps25	8	44733029	44737271	+	protein_coding	ribosomal protein s25 [Source:RGD Symbol;Acc:621043]
ENSRNOG00000042903	1788	1682	1714	559	526	571	1728	552	1.57808429752979	13.9833279966683	1.97053607893018e-44	2.22913104436517e-41	Cox7a2	8	80716825	80720264	-	protein_coding	cytochrome c oxidase subunit 7A2 [Source:RGD Symbol;Acc:68365]
ENSRNOG00000005203	680	635	642	157	138	145	652.333333333333	146.666666666667	2.08617998960232	13.9578584646967	2.81773947835352e-44	2.95983405490477e-41	Sec61g	14	90899768	90906162	-	protein_coding	Sec61 translocon subunit gamma [Source:RGD Symbol;Acc:1596170]
ENSRNOG00000020602	1764	1475	1586	536	391	479	1608.33333333333	468.666666666667	1.71666731174138	13.8863540184526	7.66382974349344e-44	7.51361868052097e-41	Ndufa13	16	19526565	19535726	+	protein_coding	NADH:ubiquinone oxidoreductase subunit A13 [Source:RGD Symbol;Acc:6492821]
ENSRNOG00000043348	615	506	582	102	104	122	567.666666666667	109.333333333333	2.30718133072145	13.7749441156149	3.60662066933631e-43	3.31493522270373e-40	Rpl39-ps13	X	116327094	116330304	-	protein_coding	ribosomal protein L39, pseudogene 13 [Source:RGD Symbol;Acc:9391515]
ENSRNOG00000040281	4630	4020	4956	1709	1463	1584	4535.33333333333	1585.33333333333	1.44804561525065	13.058158096566	5.70924494629137e-39	4.93883271648005e-36	Zc3h10	7	972855	979349	-	protein_coding	zinc finger CCCH type containing 10 [Source:RGD Symbol;Acc:1587846]
ENSRNOG00000032609	600	660	782	95	102	146	680.666666666667	114.333333333333	2.51158206571108	13.001910240596	1.19324984801969e-38	9.74885125832084e-36	AY172581.18	MT	5081	5152	-	Mt_tRNA	NULL
ENSRNOG00000002721	1973	1653	1676	581	541	567	1767.33333333333	563	1.57962831559894	12.9748966753798	1.69825202101864e-38	1.31444706426842e-35	Ndufb4	11	63063795	63070425	+	protein_coding	NADH:ubiquinone oxidoreductase subunit B4 [Source:RGD Symbol;Acc:1307072]
ENSRNOG00000005184	1342	1254	1282	439	388	390	1292.66666666667	405.666666666667	1.60332862302988	12.9300512729075	3.04615645816282e-38	2.23983884368712e-35	Nop10	3	99066857	99067942	+	protein_coding	NOP10 ribonucleoprotein [Source:RGD Symbol;Acc:1582780]
ENSRNOG00000016961	1553	1210	1483	464	376	422	1415.33333333333	420.666666666667	1.68284011795852	12.904239534912	4.26000179256498e-38	2.98321839816479e-35	Rps27	2	175665853	175666964	-	protein_coding	ribosomal protein S27 [Source:RGD Symbol;Acc:621045]
ENSRNOG00000023344	5056	4102	5123	1673	1559	1623	4760.33333333333	1618.33333333333	1.48404268603518	12.7770414562119	2.20290863477012e-37	1.47254429013315e-34	Rpl23a	10	63076066	63079346	-	protein_coding	ribosomal protein L23A [Source:RGD Symbol;Acc:1304897]
ENSRNOG00000001611	2740	2363	2934	953	839	871	2679	887.666666666667	1.52356470562921	12.7591619849626	2.77166757042472e-37	1.77218014307243e-34	Rpl24	11	44653937	44659370	-	protein_coding	ribosomal protein L24 [Source:RGD Symbol;Acc:621191]
ENSRNOG00000000064	929	823	878	278	194	268	876.666666666667	246.666666666667	1.77067255332519	12.7545131745805	2.94206977649755e-37	1.80275325554887e-34	Atp5me	14	1319868	1321013	+	protein_coding	ATP synthase membrane subunit e [Source:RGD Symbol;Acc:621377]
ENSRNOG00000024309	3165	3168	3113	1295	954	1109	3148.66666666667	1119.33333333333	1.43171956702852	12.6936671114469	6.41121481199883e-37	3.77133300101019e-34	Cox6b1	1	85875109	85884001	-	protein_coding	cytochrome c oxidase subunit 6B1 [Source:RGD Symbol;Acc:1584097]
ENSRNOG00000018958	3728	3258	3432	1458	1066	1300	3472.66666666667	1274.66666666667	1.38461526524358	12.6808910305912	7.5469034022876e-37	4.26864467054005e-34	Mt3	19	10848755	10850158	-	protein_coding	metallothionein 3 [Source:RGD Symbol;Acc:621252]
ENSRNOG00000012550	2150	1860	1891	765	572	737	1967	691.333333333333	1.44766417228415	12.5474373297471	4.1058381976175e-36	2.236313204969e-33	Uqcrh	5	129545984	129554242	-	protein_coding	ubiquinol-cytochrome c reductase hinge protein [Source:RGD Symbol;Acc:1305987]
ENSRNOG00000016580	4563	3739	4712	1637	1421	1685	4338	1581	1.3889378965864	12.4982397800428	7.63225188703009e-36	4.00856772323802e-33	Rps23	2	22079302	22080918	+	protein_coding	ribosomal protein S23 [Source:RGD Symbol;Acc:621039]
ENSRNOG00000066637	450	485	474	107	95	104	469.666666666667	102	2.13883209566862	12.493686602604	8.08199803080487e-36	4.09840907037988e-33	Rps10	6	72030876	72031440	+	protein_coding	ribosomal protein S10 [Source:RGD Symbol;Acc:621024]
ENSRNOG00000037897	1915	1704	1832	656	548	528	1817	577.333333333333	1.58460222571322	12.4733994409338	1.04280539977094e-35	5.11183206967715e-33	Rps19	1	80480951	80486508	+	protein_coding	ribosomal protein S19 [Source:RGD Symbol;Acc:68440]
ENSRNOG00000004196	2997	2398	2973	1059	821	1040	2789.33333333333	973.333333333333	1.4554843888276	12.4212825026976	2.0032412603963e-35	9.50311805657678e-33	Rps29	6	87635230	87636636	-	protein_coding	ribosomal protein S29 [Source:RGD Symbol;Acc:3596]
ENSRNOG00000020674	1978	1783	2113	760	635	710	1958	701.666666666667	1.41430614034117	12.3748068208324	3.5775401388212e-35	1.64410329004702e-32	Rpl27	10	86375454	86379193	+	protein_coding	ribosomal protein L27 [Source:RGD Symbol;Acc:621192]
ENSRNOG00000010807	3088	2353	2941	907	854	1020	2794	927	1.52185695211583	12.2693849209105	1.32254184811361e-34	5.89372739950266e-32	Cox6c	7	67111024	67141963	-	protein_coding	cytochrome c oxidase subunit 6C [Source:RGD Symbol;Acc:620616]
ENSRNOG00000028273	460	506	456	121	93	95	474	103	2.13976168061606	11.8738355953219	1.61872246417507e-32	7.00145075239957e-30	Tmem150b	1	69125710	69141034	+	protein_coding	transmembrane protein 150B [Source:RGD Symbol;Acc:1306181]
ENSRNOG00000014272	3067	2543	3192	1181	980	1102	2934	1087.66666666667	1.36430184194551	11.8231461345836	2.96373443431655e-32	1.24527653117312e-29	Rpl35	3	22753253	22756243	-	protein_coding	ribosomal protein L35 [Source:RGD Symbol;Acc:1303007]
ENSRNOG00000037402	1635	1430	1453	505	440	372	1506	439	1.70489552799585	11.4237187179202	3.18315790051891e-30	1.30032000236197e-27	Cops9	9	93209843	93213317	-	protein_coding	COP9 signalosome subunit 9 [Source:RGD Symbol;Acc:1596701]
ENSRNOG00000031273	392	379	375	85	71	54	382	70	2.37789043199467	11.4092813283087	3.75821503735217e-30	1.49373811727841e-27	RGD1559972	11	78781082	78781564	-	protein_coding	similar to ribosomal protein L27a [Source:RGD Symbol;Acc:1559972]
ENSRNOG00000020595	4274	3573	4503	1731	1463	1601	4116.66666666667	1598.33333333333	1.29651038310576	11.3998346553783	4.18913932318209e-30	1.62119691807147e-27	Rps11	1	95605692	95607874	-	protein_coding	ribosomal protein S11 [Source:RGD Symbol;Acc:621026]
ENSRNOG00000018320	3278	2793	3062	1378	1129	1233	3044.33333333333	1246.66666666667	1.2210306959231	11.3879320631467	4.80252196389354e-30	1.81092020515432e-27	Rps15a	1	172419761	172426995	-	protein_coding	ribosomal protein S15a [Source:RGD Symbol;Acc:619939]
ENSRNOG00000027049	2645	2031	2595	923	778	955	2423.66666666667	885.333333333333	1.38624916035545	11.3674969590791	6.0703441459886e-30	2.23176202527271e-27	Atp5mf	12	9421579	9428236	+	protein_coding	ATP synthase membrane subunit f [Source:RGD Symbol;Acc:1596067]
ENSRNOG00000028884	3494	2771	3169	1167	1122	1074	3144.66666666667	1121	1.41263122350523	11.3259475861563	9.76174818224104e-30	3.50137240897651e-27	Atp5mg	8	45225686	45233559	-	protein_coding	ATP synthase membrane subunit g [Source:RGD Symbol;Acc:1303259]
ENSRNOG00000024603	3811	3641	3927	1654	1111	1284	3793	1349.66666666667	1.43164133435785	11.2954279771381	1.3822904274767e-29	4.83999119677913e-27	Rps15	7	9416004	9417450	-	protein_coding	ribosomal protein S15 [Source:RGD Symbol;Acc:62026]
ENSRNOG00000022248	5961	5922	6133	16120	12001	13050	6005.33333333333	13723.6666666667	-1.25463	-11.2066	3.78289612797196e-29	1.29375047576641e-26	Fbxl16	10	14829449	14840986	+	protein_coding	F-box and leucine-rich repeat protein 16 [Source:RGD Symbol;Acc:1309127]
ENSRNOG00000046002	1535	1257	1319	571	430	536	1370.33333333333	512.333333333333	1.35665565582801	10.8840724439162	1.3728912118887e-27	4.58857685500799e-25	Micos13	9	1439058	1442076	-	protein_coding	mitochondrial contact site and cristae organizing system subunit 13 [Source:RGD Symbol;Acc:1588578]
ENSRNOG00000031859	447	440	474	129	117	137	453.666666666667	127.666666666667	1.76427348281342	10.8625205564911	1.73882370263387e-27	5.68247586020748e-25	RGD1562402	1	89563034	89563740	+	protein_coding	similar to 60S ribosomal protein L27a [Source:RGD Symbol;Acc:1562402]
ENSRNOG00000042886	561	498	596	180	123	169	551.666666666667	157.333333333333	1.75085984226311	10.8359427651329	2.3255748323003e-27	7.43476162691484e-25	Rps28	7	14607801	14609170	-	protein_coding	ribosomal protein S28 [Source:RGD Symbol;Acc:621046]
ENSRNOG00000018680	1758	1464	1828	674	566	718	1683.33333333333	652.666666666667	1.30232119665437	10.728011433529	7.51969492040078e-27	2.35286454254072e-24	Rpl17	18	68581098	68584253	+	protein_coding	ribosomal protein L17 [Source:RGD Symbol;Acc:1303019]
ENSRNOG00000025889	277	226	260	53	39	48	254.333333333333	46.6666666666667	2.38222931636907	10.7096800727766	9.16780824616863e-27	2.80878725141991e-24	Gnas	3	163071417	163127262	+	protein_coding	GNAS complex locus [Source:RGD Symbol;Acc:2716]
ENSRNOG00000025909	667	623	706	210	200	175	665.333333333333	195	1.69766673030674	10.6885846569401	1.15114195992522e-26	3.45483544135925e-24	Uqcc2	20	5202837	5214164	-	protein_coding	ubiquinol-cytochrome c reductase complex assembly factor 2 [Source:RGD Symbol;Acc:1306917]
ENSRNOG00000065988	794	620	452	2403	2709	2240	622	2450.66666666667	-2.0622	-10.6628	1.51998661946655e-26	4.47058464517502e-24	Rn45s	JACYVU010000738.1	61191	65991	-	rRNA	45S pre-ribosomal RNA [Source:RGD Symbol;Acc:3586]
ENSRNOG00000019578	4552	4026	4517	2205	1718	2104	4365	2009	1.05693263993535	10.6536453088249	1.67667946346049e-26	4.8347545469902e-24	Rps16	1	83643130	83646206	+	protein_coding	ribosomal protein S16 [Source:RGD Symbol;Acc:621031]
ENSRNOG00000065713	2488	2112	2285	1067	807	888	2295	920.666666666667	1.25279101454927	10.5688683585314	4.15477681240598e-26	1.17500284237004e-23	Chchd2l1	12	26828736	26834755	+	protein_coding	coiled-coil-helix-coiled-coil-helix domain containing protein 2-like 1 [Source:RGD Symbol;Acc:6496638]
ENSRNOG00000069661	1452	1403	1390	608	480	480	1415	522.666666666667	1.3709609151938	10.5045983276479	8.22722919087442e-26	2.28282325435848e-23	Ubl5	8	19181615	19185217	+	protein_coding	ubiquitin-like 5 [Source:RGD Symbol;Acc:1564644]
ENSRNOG00000048606	1940	1579	1745	644	627	777	1754.66666666667	682.666666666667	1.29373279502601	10.3437456286921	4.46727966046635e-25	1.216589160867e-22	Vma21	X	149491738	149499272	+	protein_coding	vacuolar ATPase assembly factor VMA21 [Source:RGD Symbol;Acc:1566155]
ENSRNOG00000005535	3215	2653	3290	1356	1050	1407	3052.66666666667	1271	1.20261120106881	10.3353305232562	4.8772779472092e-25	1.30409544530288e-22	Ikzf4	7	1056890	1084341	-	protein_coding	IKAROS family zinc finger 4 [Source:RGD Symbol;Acc:2319157]
ENSRNOG00000059061	1303	1127	1135	510	373	407	1188.33333333333	430	1.40256174161657	10.3332474742514	4.98439511195549e-25	1.30893775922174e-22	Uqcr10	14	79566157	79569003	-	protein_coding	ubiquinol-cytochrome c reductase, complex III subunit X [Source:RGD Symbol;Acc:1595126]
ENSRNOG00000016660	2642	2461	2374	1126	723	1009	2492.33333333333	952.666666666667	1.33327538521428	10.3205864025987	5.68747240716493e-25	1.46736788104855e-22	Cox5b	9	38921967	38925052	+	protein_coding	cytochrome c oxidase subunit 5B [Source:RGD Symbol;Acc:620608]
ENSRNOG00000067979	952	824	833	361	287	326	869.666666666667	324.666666666667	1.3565471189806	10.2667427294481	9.95078100577338e-25	2.52303768053282e-22	Uqcrq	10	37586888	37589169	-	protein_coding	ubiquinol-cytochrome c reductase, complex III subunit VII [Source:RGD Symbol;Acc:1562350]
ENSRNOG00000001551	2077	1734	1867	855	689	898	1892.66666666667	814	1.15460435532299	10.2346354547187	1.38716609251471e-24	3.45757026381717e-22	Atp5pf	11	23881592	23889119	-	protein_coding	ATP synthase peripheral stalk subunit F6 [Source:RGD Symbol;Acc:621376]
ENSRNOG00000028717	888	849	832	364	277	304	856.333333333333	315	1.37955955788234	10.1606452756483	2.97103535316483e-24	7.282007650607e-22	Ndufb7	19	24568241	24572579	-	protein_coding	NADH:ubiquinone oxidoreductase subunit B7 [Source:RGD Symbol;Acc:1308550]
ENSRNOG00000068254	1038	820	970	356	331	350	942.666666666667	345.666666666667	1.37604692330066	10.1217711617755	4.42337555628835e-24	1.0663960808324e-21	ENSRNOG00000068254	6	131018969	131024490	-	protein_coding	NULL
ENSRNOG00000019908	965	847	921	349	339	344	911	344	1.33365920920727	10.1163261405518	4.67640477870491e-24	1.10921304315539e-21	Lamtor2	2	174008548	174013013	-	protein_coding	late endosomal/lysosomal adaptor, MAPK and MTOR activator 2 [Source:RGD Symbol;Acc:1562501]
ENSRNOG00000013300	2068	1627	1869	833	643	826	1854.66666666667	767.333333333333	1.21008248509618	10.1093053458387	5.02392197469251e-24	1.17272692952108e-21	Atp5if1	5	144738950	144742668	-	protein_coding	ATP synthase inhibitory factor subunit 1 [Source:RGD Symbol;Acc:2181]
ENSRNOG00000048342	852	708	858	297	278	274	806	283	1.43776560485274	10.0167330037935	1.28686504212278e-23	2.95697457960276e-21	Tbca	2	26011795	26065907	+	protein_coding	tubulin folding cofactor A [Source:RGD Symbol;Acc:1311538]
ENSRNOG00000012081	1134	1013	1175	450	422	420	1107.33333333333	430.666666666667	1.29116579814842	9.97450602738377	1.97079651701766e-23	4.45885131988642e-21	Txn1	5	72711933	72724629	-	protein_coding	thioredoxin 1 [Source:RGD Symbol;Acc:621157]
ENSRNOG00000066047	840	713	832	256	255	323	795	278	1.44854552984223	9.95895018977759	2.30483574846371e-23	5.13559310862231e-21	Rpl38-ps9	10	99701362	99705004	+	protein_coding	ribosomal protein L38, pseudogene 9 [Source:RGD Symbol;Acc:1587812]
ENSRNOG00000049229	1902	1508	1643	671	642	604	1684.33333333333	639	1.32301955510207	9.90296912583722	4.04096379008887e-23	8.86961395478312e-21	Pomp	12	7160714	7174715	-	protein_coding	proteasome maturation protein [Source:RGD Symbol;Acc:1305831]
ENSRNOG00000015844	837	818	884	366	270	298	846.333333333333	311.333333333333	1.38030106910944	9.89440043331823	4.40240429188951e-23	9.52084669360693e-21	Snrpd2	1	78798377	78803351	+	protein_coding	small nuclear ribonucleoprotein D2 polypeptide [Source:RGD Symbol;Acc:1593018]
ENSRNOG00000027271	1990	1822	2096	976	736	872	1969.33333333333	861.333333333333	1.13074867323382	9.87945827495657	5.11084494217869e-23	1.08927660463304e-20	RGD1359290	10	92373775	92389465	+	protein_coding	Ribosomal_L22 domain containing protein RGD1359290 [Source:RGD Symbol;Acc:1359290]
ENSRNOG00000004107	3123	2320	3213	1056	1044	1006	2885.33333333333	1035.33333333333	1.40117556521673	9.87605874382523	5.28716365438004e-23	1.1107575528759e-20	Rpl23	10	82771538	82775870	-	protein_coding	ribosomal protein L23 [Source:RGD Symbol;Acc:62067]
ENSRNOG00000013508	3573	2780	3597	1476	1295	1428	3316.66666666667	1399.66666666667	1.17447360848536	9.81453677020236	9.74846872446556e-23	1.99289531575678e-20	Rpl31	9	41647426	41662129	+	protein_coding	ribosomal protein L31 [Source:RGD Symbol;Acc:621202]
ENSRNOG00000025715	3235	2966	3137	1593	1389	1483	3112.66666666667	1488.33333333333	0.996551156613631	9.81444711846682	9.75713740884591e-23	1.99289531575678e-20	Dynlrb1	3	143742586	143764227	+	protein_coding	dynein light chain roadblock-type 1 [Source:RGD Symbol;Acc:619910]
ENSRNOG00000000471	2674	2400	2817	1327	967	1173	2630.33333333333	1155.66666666667	1.1252886077018	9.76230499971355	1.63398495032272e-22	3.29169625745834e-20	B3galt4	20	4931768	4938315	+	protein_coding	Beta-1,3-galactosyltransferase 4 [Source:RGD Symbol;Acc:620328]
ENSRNOG00000011494	1223	981	1333	492	352	450	1179	431.333333333333	1.38883454426822	9.59253555418349	8.59464408333744e-22	1.70801129580487e-19	Rpl36a	X	97766179	97768892	+	protein_coding	ribosomal protein L36A [Source:RGD Symbol;Acc:1306640]
ENSRNOG00000061129	1351	1242	1305	493	338	579	1299.33333333333	470	1.41516757618021	9.58483433366879	9.26061417908321e-22	1.81582122823464e-19	Psmd14	3	46254330	46347076	+	protein_coding	proteasome 26S subunit, non-ATPase 14 [Source:RGD Symbol;Acc:1594532]
ENSRNOG00000068955	1591	1511	1591	642	644	575	1564.33333333333	620.333333333333	1.25950634188694	9.45222179130461	3.3171364662964e-21	6.34578020569044e-19	Rps13	1	170572921	170575355	-	protein_coding	ribosomal protein S13 [Source:RGD Symbol;Acc:621027]
ENSRNOG00000011825	1374	1114	1198	508	491	499	1228.66666666667	499.333333333333	1.22614966425824	9.45204881450438	3.32262393470804e-21	6.34578020569044e-19	Ndufb3	9	60129154	60139446	+	protein_coding	NADH:ubiquinone oxidoreductase subunit B3 [Source:RGD Symbol;Acc:1310737]
ENSRNOG00000008140	3569	3155	3662	1837	1374	1591	3462	1600.66666666667	1.04988567482233	9.43638656015695	3.85856630174203e-21	7.27488154274594e-19	Rpl15	15	7503883	7507165	+	protein_coding	ribosomal protein L15 [Source:RGD Symbol;Acc:621181]
ENSRNOG00000007407	1060	1035	1003	478	351	476	1032.66666666667	435	1.18947012087657	9.37459879456553	6.94393525917908e-21	1.29262673318339e-18	Ndufa12	7	28771330	28798315	+	protein_coding	NADH:ubiquinone oxidoreductase subunit A12 [Source:RGD Symbol;Acc:1311462]
ENSRNOG00000018090	955	895	872	1913	1593	1773	907.333333333333	1759.66666666667	-1.02089	-9.36327	7.73063120131684e-21	1.42108328058207e-18	Ppp6r1	1	69189822	69216272	+	pseudogene	protein phosphatase 6, regulatory subunit 1 [Source:RGD Symbol;Acc:1311409]
ENSRNOG00000020618	5782	5089	5730	3071	2515	2812	5533.66666666667	2799.33333333333	0.917063598697599	9.29637812631121	1.45311351191397e-20	2.63820830940825e-18	Rpl13a	1	95609370	95620463	-	protein_coding	ribosomal protein L13A [Source:RGD Symbol;Acc:628697]
ENSRNOG00000001596	3010	3159	2977	1556	1307	1600	3048.66666666667	1487.66666666667	0.973836708450674	9.29495128987682	1.47273619661241e-20	2.64122664724172e-18	Atp5mc3	3	58810535	58814279	-	protein_coding	ATP synthase membrane subunit c locus 3 [Source:RGD Symbol;Acc:620052]
ENSRNOG00000067986	544	527	567	162	184	203	546	183	1.50644352573671	9.26131811079052	2.01923854861541e-20	3.57770145734195e-18	ENSRNOG00000067986	11	62400737	62406513	-	lncRNA	NULL
ENSRNOG00000045998	1032	1110	1014	2766	1972	2225	1052	2321	-1.20048	-9.25637	2.1150212472939e-20	3.70279791222668e-18	Sema6b	9	950939	961521	-	protein_coding	semaphorin 6B [Source:RGD Symbol;Acc:69278]
ENSRNOG00000010880	56	52	68	292	217	219	58.6666666666667	242.666666666667	-2.1137	-9.24087	2.44501398067477e-20	4.23016183527096e-18	Gpr27	4	132328364	132329497	+	protein_coding	G protein-coupled receptor 27 [Source:RGD Symbol;Acc:71067]
ENSRNOG00000019552	517	430	483	187	142	168	476.666666666667	165.666666666667	1.46052098229198	9.23822885214086	2.50611034603707e-20	4.28544869172339e-18	Lsm7	7	8856489	8859119	+	protein_coding	LSM7 homolog, U6 small nuclear RNA and mRNA degradation associated [Source:RGD Symbol;Acc:1305354]
ENSRNOG00000009888	1736	1441	1641	786	677	757	1606	740	1.04993869929571	9.23651936427672	2.54645966026608e-20	4.30439491538769e-18	Timm8b	8	50954342	50955729	+	protein_coding	translocase of inner mitochondrial membrane 8 homolog B [Source:RGD Symbol;Acc:619840]
ENSRNOG00000003853	5192	4816	4771	2152	2255	2396	4926.33333333333	2267.66666666667	1.04697701193928	9.23350116823741	2.61927265982416e-20	4.37716178811069e-18	Scoc	19	24659651	24693217	+	protein_coding	short coiled-coil protein [Source:RGD Symbol;Acc:1311860]
ENSRNOG00000011222	1783	1479	1617	734	700	723	1626.33333333333	719	1.10545407450383	9.2304776443229	2.69427740659639e-20	4.45191500465241e-18	Dynll1	12	41312367	41314741	+	protein_coding	dynein light chain LC8-type 1 [Source:RGD Symbol;Acc:619866]
ENSRNOG00000014654	1085	949	959	415	407	427	997.666666666667	416.333333333333	1.18989424247467	9.20639387160559	3.37265129911133e-20	5.51091222274792e-18	C2h4orf3	2	211055911	211057681	+	protein_coding	similar to human chromosome 4 open reading frame 3 [Source:RGD Symbol;Acc:1594660]
ENSRNOG00000054626	3526	2866	3500	1607	1367	1719	3297.33333333333	1564.33333333333	1.01045469075108	9.13716288521232	6.41121685264601e-20	1.03608082456057e-17	Rps8	5	130629716	130633268	-	protein_coding	ribosomal protein S8 [Source:RGD Symbol;Acc:61910]
ENSRNOG00000070974	4208	3875	4475	2274	1779	1957	4186	2003.33333333333	0.99841159002609	9.10995254160969	8.24180159194649e-20	1.31743406751266e-17	Rpl7a	3	10239001	10241716	+	protein_coding	ribosomal protein L7A [Source:RGD Symbol;Acc:1307586]
ENSRNOG00000051624	1376	1320	1281	620	553	539	1325.66666666667	570.666666666667	1.14660210265155	9.10594252343444	8.55206047738597e-20	1.35232904710148e-17	Hspe1	9	56589789	56593089	+	protein_coding	heat shock protein family E (Hsp10) member 1 [Source:RGD Symbol;Acc:2844]
ENSRNOG00000024967	1869	1743	1769	775	775	696	1793.66666666667	748.666666666667	1.18544423164996	9.07241702254586	1.16405621296437e-19	1.82112879445255e-17	Uqcrb	7	63814797	63820150	-	protein_coding	ubiquinol-cytochrome c reductase binding protein [Source:RGD Symbol;Acc:1311971]
ENSRNOG00000064694	1474	1312	1407	728	581	670	1397.66666666667	659.666666666667	1.01878098483776	9.04349208557675	1.51744992460699e-19	2.34901248329162e-17	Sap18-ps1	15	31943230	31950038	+	protein_coding	Sin3A associated protein 18, pseudogene 1 [Source:RGD Symbol;Acc:1561590]
ENSRNOG00000045555	479	455	445	187	134	149	459.666666666667	156.666666666667	1.49082045214192	9.02953137119951	1.72408524500112e-19	2.6410830846861e-17	Romo1	3	144659826	144661310	+	protein_coding	reactive oxygen species modulator 1 [Source:RGD Symbol;Acc:1587111]
ENSRNOG00000003626	2937	2549	2617	1365	1247	1313	2701	1308.33333333333	0.975662199982574	9.0233039260556	1.82500380208607e-19	2.76685627973998e-17	Atp5pd	10	100657708	100663479	-	protein_coding	ATP synthase peripheral stalk subunit d [Source:RGD Symbol;Acc:620083]
ENSRNOG00000003401	2218	2265	2060	1000	803	718	2181	840.333333333333	1.30802956952091	8.99159266401396	2.43673325836489e-19	3.65659176505245e-17	AABR07029195.1	10	63282139	63283277	-	protein_coding	NULL
ENSRNOG00000004741	4616	4048	4804	2429	2052	2297	4489.33333333333	2259.33333333333	0.923610245883485	8.98260991946862	2.64418613942738e-19	3.92781831984031e-17	Rpl19	10	83019257	83052112	+	protein_coding	ribosomal protein L19 [Source:RGD Symbol;Acc:621183]
ENSRNOG00000058909	3365	3039	3325	1741	1442	1479	3243	1554	0.99335490579063	8.97262383942708	2.89533500043002e-19	4.25787965163239e-17	Rps9	1	65511723	65515123	-	protein_coding	ribosomal protein S9 [Source:RGD Symbol;Acc:619889]
ENSRNOG00000008733	419	345	375	126	119	128	379.666666666667	124.333333333333	1.54087804920679	8.96844218623704	3.00737531032443e-19	4.37885755580505e-17	Lsm3	4	124021023	124027269	+	protein_coding	LSM3 homolog, U6 small nuclear RNA and mRNA degradation associated [Source:RGD Symbol;Acc:1305971]
ENSRNOG00000042419	1011	781	871	263	327	301	887.666666666667	297	1.49787826035657	8.96128195372255	3.2092528841847e-19	4.62698754066865e-17	Acyp2	14	104201895	104371386	-	protein_coding	acylphosphatase 2 [Source:RGD Symbol;Acc:1595836]
ENSRNOG00000017127	2327	2104	2459	1220	897	1018	2296.66666666667	1045	1.07320083507895	8.93534833305079	4.05897423603391e-19	5.79526942865192e-17	Rpl28	1	69053203	69055032	-	protein_coding	ribosomal protein L28 [Source:RGD Symbol;Acc:621193]
ENSRNOG00000013874	3672	3100	3783	1786	1589	1714	3518.33333333333	1696.33333333333	0.982690606277966	8.93419481112813	4.10154118327854e-19	5.79973698473983e-17	Rplp1	8	62393177	62395339	-	protein_coding	ribosomal protein lateral stalk subunit P1 [Source:RGD Symbol;Acc:621774]
ENSRNOG00000047225	1372	1255	1826	528	526	532	1484.33333333333	528.666666666667	1.41609136238725	8.91010499996763	5.098425573684e-19	7.1407091891997e-17	Tma7	8	109726196	109735474	-	protein_coding	translation machinery associated 7 homolog [Source:RGD Symbol;Acc:1584795]
ENSRNOG00000019551	1383	1286	1317	707	519	638	1328.66666666667	621.333333333333	1.03601181284986	8.78305170478002	1.59097993424977e-18	2.20725952010162e-16	Psmb6	10	55239241	55241586	+	protein_coding	proteasome 20S subunit beta 6 [Source:RGD Symbol;Acc:61881]
ENSRNOG00000030371	188307	123773	190097	48079	57913	64948	167392.333333333	56980	1.47434102529234	8.77226867064629	1.75101989225155e-18	2.40658864817301e-16	Mt-co2	MT	7006	7689	+	protein_coding	mitochondrially encoded cytochrome c oxidase II [Source:RGD Symbol;Acc:621872]
ENSRNOG00000017418	5207	4613	5161	2780	2387	2514	4993.66666666667	2560.33333333333	0.895098754123004	8.74572268955935	2.21592729493329e-18	3.0173543332675e-16	Rps3	1	153777472	153783680	-	protein_coding	ribosomal protein S3 [Source:RGD Symbol;Acc:619888]
ENSRNOG00000026260	2415	1977	2509	1187	913	1063	2300.33333333333	1054.33333333333	1.06059477222744	8.73141752499732	2.51500388274641e-18	3.39317863299713e-16	Rpl11	5	148274069	148277599	-	protein_coding	ribosomal protein L11 [Source:RGD Symbol;Acc:1308681]
ENSRNOG00000013694	374	461	377	1093	795	999	404	962.333333333333	-1.30718	-8.70635	3.13805985208046e-18	4.1953007440632e-16	Ntng2	3	12492639	12545890	-	protein_coding	netrin G2 [Source:RGD Symbol;Acc:1307089]
ENSRNOG00000015320	1775	1663	1654	924	687	778	1697.33333333333	796.333333333333	1.02955460943938	8.67798750103399	4.02833298522744e-18	5.33699683610403e-16	Atp5mc2	7	133791342	133799733	-	protein_coding	ATP synthase membrane subunit c locus 2 [Source:RGD Symbol;Acc:620051]
ENSRNOG00000019207	5118	6337	5085	16154	10104	13148	5513.33333333333	13135.3333333333	-1.30166	-8.66263	4.61001978843528e-18	6.05312062577939e-16	Shank1	1	94808276	94855824	+	protein_coding	SH3 and multiple ankyrin repeat domains 1 [Source:RGD Symbol;Acc:621011]
ENSRNOG00000054140	4195	3817	4008	2318	1802	1985	4006.66666666667	2035	0.912894165469373	8.63765725401007	5.73774501335404e-18	7.46719275808712e-16	Myl6	7	910774	933791	-	protein_coding	myosin light chain 6 [Source:RGD Symbol;Acc:1589019]
ENSRNOG00000020742	682	723	691	1840	1211	1518	698.666666666667	1523	-1.17921	-8.61351	7.08541499191605e-18	9.1401853395717e-16	Pcnx3	1	202951322	202976561	-	protein_coding	pecanex 3 [Source:RGD Symbol;Acc:1305529]
ENSRNOG00000023360	4793	4452	4332	2589	2157	2589	4525.66666666667	2445	0.824796516300126	8.59815836714439	8.10054665666422e-18	1.03588381854699e-15	Fus	1	182576545	182590414	+	protein_coding	Fus RNA binding protein [Source:RGD Symbol;Acc:1308864]
ENSRNOG00000030418	2709	2242	2391	882	824	1262	2447.33333333333	989.333333333333	1.24553014712156	8.54901766661997	1.24140516800206e-17	1.5738021035033e-15	Tmem47	X	45421405	45447900	+	protein_coding	transmembrane protein 47 [Source:RGD Symbol;Acc:1564799]
ENSRNOG00000017641	546	560	538	1489	1000	1161	548	1216.66666666667	-1.20841	-8.53116	1.44881965289634e-17	1.82105485602509e-15	Rnf44	17	9919993	9932193	+	protein_coding	ring finger protein 44 [Source:RGD Symbol;Acc:1307212]
ENSRNOG00000025923	1950	2062	2030	4987	3196	4283	2014	4155.33333333333	-1.09742	-8.51379	1.68344782491724e-17	2.09803251807058e-15	Zmiz2	14	81251417	81267936	+	protein_coding	zinc finger, MIZ-type containing 2 [Source:RGD Symbol;Acc:1309256]
ENSRNOG00000012985	1244	1110	1233	621	495	518	1195.66666666667	544.666666666667	1.06780447096446	8.50232185571475	1.85835711308868e-17	2.29655459706572e-15	Pfdn5	7	133451453	133456516	+	protein_coding	prefoldin subunit 5 [Source:RGD Symbol;Acc:1311436]
ENSRNOG00000021027	1998	1821	1745	981	840	896	1854.66666666667	905.666666666667	0.966876025574725	8.48137288985283	2.22552109785141e-17	2.72737610541691e-15	Dbp	1	96175440	96180745	+	protein_coding	D-box binding PAR bZIP transcription factor [Source:RGD Symbol;Acc:2491]
ENSRNOG00000063489	672	634	620	291	246	299	642	278.666666666667	1.14056783364524	8.44744854874583	2.97738007649725e-17	3.61862408305525e-15	Mrpl41	3	7779143	7782818	-	protein_coding	mitochondrial ribosomal protein L41 [Source:RGD Symbol;Acc:1310241]
ENSRNOG00000046889	2342	1722	2087	955	688	1007	2050.33333333333	883.333333333333	1.15533450893919	8.4464439825841	3.00309993369843e-17	3.61996619876797e-15	Dbi	13	31206988	31268693	-	protein_coding	diazepam binding inhibitor [Source:RGD Symbol;Acc:2490]
ENSRNOG00000002693	1341	1365	1371	728	565	705	1359	666	0.968926042705306	8.43705733827454	3.25426840619571e-17	3.89083505540766e-15	Nme1	10	78906083	78916408	-	protein_coding	NME/NM23 nucleoside diphosphate kinase 1 [Source:RGD Symbol;Acc:70497]
ENSRNOG00000018237	1581	1540	1460	771	702	795	1527	756	0.948165200384291	8.4306425102589	3.43772450293768e-17	4.07703036614529e-15	Gstp1	1	201321672	201340226	-	protein_coding	glutathione S-transferase pi 1 [Source:RGD Symbol;Acc:2758]
ENSRNOG00000062531	696	647	697	331	257	281	680	289.666666666667	1.16675545788306	8.41599158386201	3.89585281806282e-17	4.58339292339455e-15	Ndufs6l1	1	29968842	29977467	+	protein_coding	NADH:ubiquinone oxidoreductase subunit S6-like 1 [Source:RGD Symbol;Acc:1584802]
ENSRNOG00000048562	445	426	401	173	137	172	424	160.666666666667	1.33845204699648	8.39122741916837	4.81092673259479e-17	5.61503877218563e-15	AC109542.1	1	196570210	196573077	-	protein_coding	NULL
ENSRNOG00000064743	13	9	18	251	128	86	13.3333333333333	155	-3.60276	-8.38967	4.87521506891869e-17	5.64526872468648e-15	LOC120093067	3	2235683	2240483	+	rRNA	28S ribosomal RNA [Source:RGD Symbol;Acc:41091831]
ENSRNOG00000011817	817	686	835	206	291	273	779.333333333333	256.666666666667	1.51944623379447	8.28224931886162	1.20870204532024e-16	1.38868533425621e-14	Rpl22l1	2	111754687	111756625	+	protein_coding	ribosomal protein L22 like 1 [Source:RGD Symbol;Acc:1309517]
ENSRNOG00000070835	749	621	632	297	264	269	667.333333333333	276.666666666667	1.2001891933031	8.26899916115316	1.35088219805024e-16	1.54000570577728e-14	Ndufc1	2	135447119	135450874	-	protein_coding	NADH:ubiquinone oxidoreductase subunit C1 [Source:RGD Symbol;Acc:1586362]
ENSRNOG00000020941	864	699	785	384	284	303	782.666666666667	323.666666666667	1.20803950380209	8.21281265902375	2.16066520169412e-16	2.44421095816259e-14	Psenen	1	85814905	85816192	-	protein_coding	presenilin enhancer gamma secretase subunit [Source:RGD Symbol;Acc:1312037]
ENSRNOG00000000490	1591	1407	1503	838	601	694	1500.33333333333	711	1.01530886654571	8.20815871767828	2.24606185499676e-16	2.52141875111315e-14	Rps10l1	20	5694313	5699044	-	protein_coding	ribosomal protein S10-like 1 [Source:RGD Symbol;Acc:2323006]
ENSRNOG00000021513	277	340	314	928	622	730	310.333333333333	760	-1.34737	-8.19801	2.44398645138282e-16	2.72282308742695e-14	Rtn4rl2	3	69955169	69971488	-	protein_coding	reticulon 4 receptor-like 2 [Source:RGD Symbol;Acc:727797]
ENSRNOG00000066932	1369	1275	1389	732	602	735	1344.33333333333	689.666666666667	0.899735	8.1791604222252	2.85828368621025e-16	3.16044510446676e-14	Pfdn2	13	83753877	83790504	+	protein_coding	prefoldin subunit 2 [Source:RGD Symbol;Acc:1591406]
ENSRNOG00000064128	2703	2544	2504	1177	1239	1375	2583.66666666667	1263.66666666667	0.961102953419363	8.10432322644131	5.30399255865856e-16	5.82093392295767e-14	ENSRNOG00000064128	9	61303967	61307278	-	lncRNA	NULL
ENSRNOG00000068445	1345	1312	1448	739	615	651	1368.33333333333	668.333333333333	0.967688681667028	8.0784147304041	6.56141289867354e-16	7.14756578428837e-14	Rplp2	1	196546352	196548645	+	protein_coding	ribosomal protein lateral stalk subunit P2 [Source:RGD Symbol;Acc:621775]
ENSRNOG00000064222	718	540	755	221	253	215	671	229.666666666667	1.46441151381683	8.07193423731984	6.91931432999976e-16	7.48201739242474e-14	Rpl35a	11	67726032	67729942	-	protein_coding	ribosomal protein L35A [Source:RGD Symbol;Acc:2323795]
ENSRNOG00000070574	329	276	270	104	85	101	291.666666666667	96.6666666666667	1.52823101631365	8.06230749254686	7.48675895648896e-16	8.03651658497275e-14	Atp5mpl-ps1	1	133428754	133429248	+	protein_coding	ATP synthase membrane subunit 6.8PL, pseudogene 1 [Source:RGD Symbol;Acc:41312538]
ENSRNOG00000061146	248	216	242	73	69	59	235.333333333333	67	1.73991775555285	8.04314104676228	8.75644410606287e-16	9.33132369737396e-14	Gar1	2	218375353	218382524	-	protein_coding	GAR1 ribonucleoprotein [Source:RGD Symbol;Acc:1563995]
ENSRNOG00000059840	1990	2003	2132	5479	3292	4206	2041.66666666667	4325.66666666667	-1.1361	-8.03347	9.47514006993162e-16	1.0024561861037e-13	Unc5a	17	9614838	9670526	-	protein_coding	unc-5 netrin receptor A [Source:RGD Symbol;Acc:621755]
ENSRNOG00000042503	2108	1927	1999	1132	939	1188	2011.33333333333	1086.33333333333	0.826110668245577	8.02141384349864	1.04534890747169e-15	1.0980643595199e-13	Ndufv2	9	105690455	105710713	-	protein_coding	NADH:ubiquinone oxidoreductase core subunit V2 [Source:RGD Symbol;Acc:621733]
ENSRNOG00000018795	3575	3032	3774	1950	1547	1698	3460.33333333333	1731.66666666667	0.932220338791451	8.0084710217813	1.16143320484642e-15	1.21135012131003e-13	Rpl18a	16	18542566	18545546	+	protein_coding	ribosomal protein L18A [Source:RGD Symbol;Acc:1302976]
ENSRNOG00000049951	1371	1483	1199	3417	2878	2565	1351	2953.33333333333	-1.19683	-7.98949	1.35494619805821e-15	1.40322808370732e-13	Tmem151a	1	202388240	202392182	-	protein_coding	transmembrane protein 151A [Source:RGD Symbol;Acc:1310680]
ENSRNOG00000060407	987	1128	936	2443	1636	2362	1017	2147	-1.12826	-7.98839	1.36708640222029e-15	1.40590018398962e-13	Cacna1i	7	111836012	111944688	+	protein_coding	calcium voltage-gated channel subunit alpha1 I [Source:RGD Symbol;Acc:68944]
ENSRNOG00000010306	1834	1675	1777	956	870	899	1762	908.333333333333	0.886305475046171	7.98136165339854	1.44727732875929e-15	1.47803197199543e-13	H2az1	2	226355708	226358485	+	protein_coding	H2A.Z variant histone 1 [Source:RGD Symbol;Acc:621464]
ENSRNOG00000014180	1415	1417	1425	757	629	614	1419	666.666666666667	1.02256313827601	7.97990364501541	1.46447567512316e-15	1.48528132954215e-13	Prickle4	9	13297758	13305630	+	protein_coding	prickle planar cell polarity protein 4 [Source:RGD Symbol;Acc:1563979]
ENSRNOG00000068916	300	248	315	89	88	102	287.666666666667	93	1.55996489521118	7.97645010642347	1.50602006250192e-15	1.51695418076392e-13	ENSRNOG00000068916	1	227382965	227384553	-	lncRNA	NULL
ENSRNOG00000001352	3350	3666	3254	7573	5112	7086	3423.33333333333	6590.33333333333	-0.996904	-7.97475	1.52694166901537e-15	1.52756491051292e-13	Hectd4	12	35182154	35330987	-	protein_coding	HECT domain E3 ubiquitin protein ligase 4 [Source:RGD Symbol;Acc:1309762]
ENSRNOG00000021125	1938	2067	2035	1150	887	1032	2013.33333333333	1023	0.916214702838668	7.97124582556363	1.57082692519098e-15	1.56085005147693e-13	Prdx5	1	204099826	204114268	-	protein_coding	peroxiredoxin 5 [Source:RGD Symbol;Acc:71007]
ENSRNOG00000022860	1411	1301	1431	738	652	662	1381	684	0.944455293895674	7.96541281315622	1.64673105853415e-15	1.62529039911431e-13	Swi5	3	15564715	15583805	-	protein_coding	SWI5 homologous recombination repair protein [Source:RGD Symbol;Acc:1559966]
ENSRNOG00000006237	2742	2922	2586	5749	4420	4896	2750	5021.66666666667	-0.929897	-7.9573	1.75829180530349e-15	1.72382928591954e-13	Gpr37l1	13	46598578	46605421	-	protein_coding	G protein-coupled receptor 37-like 1 [Source:RGD Symbol;Acc:628835]
ENSRNOG00000004426	4014	3091	4143	1677	1706	1612	3749.33333333333	1665	1.0926981646679	7.95574281567155	1.78059936354101e-15	1.73413869140623e-13	Rps27a	14	103285734	103288011	-	protein_coding	ribosomal protein S27a [Source:RGD Symbol;Acc:6489478]
ENSRNOG00000010452	5127	4039	4369	1944	2024	2428	4511.66666666667	2132	1.0100894597263	7.95352979513027	1.81271158594425e-15	1.75379845940107e-13	Cycs-ps9	4	79651378	79654054	-	protein_coding	cytochrome c, somatic, pseudogene 9 [Source:RGD Symbol;Acc:2322845]
ENSRNOG00000066065	9474	9754	9545	5590	4913	5128	9591	5210.33333333333	0.81332887353184	7.9523803833765	1.82961459127211e-15	1.75858249537567e-13	Basp1	2	75816122	75864043	-	protein_coding	brain abundant, membrane attached signal protein 1 [Source:RGD Symbol;Acc:621491]
ENSRNOG00000018186	890	853	761	372	354	324	834.666666666667	350	1.18192228234961	7.95155890367097	1.84179012054849e-15	1.75878996836274e-13	Lamtor5	2	194900038	194905395	+	protein_coding	late endosomal/lysosomal adaptor, MAPK and MTOR activator 5 [Source:RGD Symbol;Acc:1305005]
ENSRNOG00000064200	1625	1488	1618	877	742	766	1577	795	0.92023122461019	7.94815975230305	1.89302441505061e-15	1.79605271275705e-13	ENSRNOG00000064200	10	38989430	39008728	+	lncRNA	NULL
ENSRNOG00000004245	1860	1715	1680	1001	780	988	1751.66666666667	923	0.863344115468628	7.89484529162171	2.90675575109403e-15	2.72272293475088e-13	Mgst3	13	79526541	79547411	-	protein_coding	microsomal glutathione S-transferase 3 [Source:RGD Symbol;Acc:1306373]
ENSRNOG00000023781	1328	1459	1433	3271	2116	3310	1406.66666666667	2899	-1.09186	-7.8921	2.97137437586884e-15	2.76563490959033e-13	Plec	7	107887764	107945467	-	protein_coding	plectin [Source:RGD Symbol;Acc:621649]
ENSRNOG00000005618	214	177	193	59	45	58	194.666666666667	54	1.78672333611706	7.87461426222424	3.41795717171389e-15	3.16128793504556e-13	Fmc1	4	67274104	67282140	+	protein_coding	formation of mitochondrial complex V assembly factor 1 [Source:RGD Symbol;Acc:1559476]
ENSRNOG00000006345	370	344	363	157	117	124	359	132.666666666667	1.3720710582594	7.84626889821638	4.28597450584783e-15	3.93934631768739e-13	Sec61b	5	61773594	61781804	+	protein_coding	SEC61 translocon subunit beta [Source:RGD Symbol;Acc:1304997]
ENSRNOG00000010408	474	306	415	106	129	129	398.333333333333	121.333333333333	1.63453097964736	7.83360764618928	4.74066598914883e-15	4.3302008718275e-13	Polr2k	7	67356113	67357668	+	protein_coding	RNA polymerase II, I and III subunit K [Source:RGD Symbol;Acc:2319895]
ENSRNOG00000010302	1099	1114	1059	2864	1979	2020	1090.66666666667	2287.66666666667	-1.12989	-7.82617	5.029500869605e-15	4.56566912274143e-13	Rasl10b	10	68210275	68220376	+	protein_coding	RAS-like, family 10, member B [Source:RGD Symbol;Acc:1310873]
ENSRNOG00000018584	7068	6235	6646	3222	3400	3678	6649.66666666667	3433.33333333333	0.880608417454922	7.81106197251761	5.67081212800521e-15	5.11625540824814e-13	LOC100359583	9	87176230	87180333	+	protein_coding	hypothetical protein LOC100359583 [Source:RGD Symbol;Acc:2323611]
ENSRNOG00000024845	618	477	629	207	227	200	574.666666666667	211.333333333333	1.36367324488697	7.80711243966929	5.85130654321737e-15	5.24690939174113e-13	Mrps21	2	183406792	183414372	-	protein_coding	mitochondrial ribosomal protein S21 [Source:RGD Symbol;Acc:1592330]
ENSRNOG00000047746	16	11	13	76	112	114	13.3333333333333	100.666666666667	-2.99851	-7.80445	5.97627506224426e-15	5.29497158372912e-13	AABR07000398.1	JACYVU010000738.1	68076	73179	-	protein_coding	NULL
ENSRNOG00000008373	5539	4414	5518	2760	2491	2531	5157	2594	0.91858836143861	7.80443402963858	5.97691610838456e-15	5.29497158372912e-13	Rps7	6	45223980	45271145	-	protein_coding	ribosomal protein S7 [Source:RGD Symbol;Acc:61907]
ENSRNOG00000016507	331	271	304	96	106	89	302	97	1.56090348820974	7.77622262311301	7.47221627930729e-15	6.58002470679599e-13	LOC687679	4	118812252	118819826	+	protein_coding	similar to small nuclear ribonucleoprotein polypeptide G [Source:RGD Symbol;Acc:1583028]
ENSRNOG00000031979	219915	167787	230578	90742	88617	112198	206093.333333333	97185.6666666667	1.01505573614393	7.73445782929521	1.03844693779125e-14	9.06993258656993e-13	Mt-atp6	MT	7919	8599	+	protein_coding	mitochondrially encoded ATP synthase membrane subunit 6 [Source:RGD Symbol;Acc:621239]
ENSRNOG00000000033	2572	2684	2506	4765	3842	4387	2587.33333333333	4331.33333333333	-0.805481	-7.73399	1.0423083143821e-14	9.06993258656993e-13	Tmcc2	13	43794029	43831716	-	protein_coding	transmembrane and coiled-coil domain family 2 [Source:RGD Symbol;Acc:1311960]
ENSRNOG00000021891	494	534	483	1155	894	958	503.666666666667	1002.33333333333	-1.05512	-7.73022	1.07361172756387e-14	9.28737297973784e-13	Zdhhc8	11	82755143	82767734	+	protein_coding	zinc finger DHHC-type palmitoyltransferase 8 [Source:RGD Symbol;Acc:1308875]
ENSRNOG00000054493	8	11	6	80	61	125	8.33333333333333	88.6666666666667	-3.45696	-7.72507	1.11788924461666e-14	9.61384750370331e-13	Rpph1	15	24033662	24033959	-	ribozyme	ribonuclease P RNA component H1 [Source:RGD Symbol;Acc:3580]
ENSRNOG00000046172	626	503	648	216	242	214	592.333333333333	224	1.32352357339861	7.72266695091387	1.13920558626806e-14	9.73008089105513e-13	Sf3b6	6	27826029	27835156	+	protein_coding	splicing factor 3B, subunit 6 [Source:RGD Symbol;Acc:2318878]
ENSRNOG00000014078	2658	2431	2343	1471	1040	1232	2477.33333333333	1247.66666666667	0.929350764134263	7.72206081226818	1.14463755892325e-14	9.73008089105513e-13	Ndufb8	1	243408619	243413817	-	protein_coding	NADH:ubiquinone oxidoreductase subunit B8 [Source:RGD Symbol;Acc:1309129]
ENSRNOG00000021035	1870	1702	1899	1049	684	918	1823.66666666667	883.666666666667	0.989081347883186	7.7201611650197	1.16182707252367e-14	9.81944191295003e-13	Rpl18	1	96188112	96191452	+	protein_coding	ribosomal protein L18 [Source:RGD Symbol;Acc:621182]
ENSRNOG00000062647	408	379	385	142	152	161	390.666666666667	151.666666666667	1.29440264391299	7.69012267390632	1.46994018068879e-14	1.23525373126911e-12	ENSRNOG00000062647	17	55982946	55984284	+	lncRNA	NULL
ENSRNOG00000004392	1690	1800	1592	3527	2547	3154	1694	3076	-0.91756	-7.68151	1.57224959292591e-14	1.31372173372548e-12	Aatk	10	105291585	105327112	-	protein_coding	apoptosis-associated tyrosine kinase [Source:RGD Symbol;Acc:1590980]
ENSRNOG00000043098	445	325	388	144	133	109	386	128.666666666667	1.50796656216571	7.66523113172797	1.78509442447319e-14	1.4831411641979e-12	Mt2A	19	10832002	10832784	-	protein_coding	metallothionein 2A [Source:RGD Symbol;Acc:1592345]
ENSRNOG00000009588	3161	3286	3511	7517	5294	5840	3319.33333333333	6217	-0.965239	-7.6559	1.91967012258622e-14	1.58599263049174e-12	Snph	3	140099708	140139453	-	protein_coding	syntaphilin [Source:RGD Symbol;Acc:1305867]
ENSRNOG00000001201	638	581	637	311	218	304	618.666666666667	277.666666666667	1.09778689158684	7.63338551547423	2.28667772053378e-14	1.87635315952237e-12	Cstb	20	10245462	10247526	-	protein_coding	cystatin B [Source:RGD Symbol;Acc:2435]
ENSRNOG00000017871	939	967	1015	1980	1436	1821	973.666666666667	1745.66666666667	-0.90001	-7.63283	2.29663789415223e-14	1.87635315952237e-12	Sidt2	8	46232383	46248700	-	protein_coding	SID1 transmembrane family, member 2 [Source:RGD Symbol;Acc:1308311]
ENSRNOG00000016387	1369	1134	1390	677	570	714	1297.66666666667	653.666666666667	0.924357863464057	7.61956741940929	2.54527244646449e-14	2.06799870705562e-12	Rpl34	2	219284382	219288111	-	protein_coding	ribosomal protein L34 [Source:RGD Symbol;Acc:1309402]
ENSRNOG00000049912	1054	1029	1088	602	435	501	1057	512.666666666667	0.982913953460435	7.60207665137125	2.91416027947181e-14	2.35470555329189e-12	Atp5f1e	3	163260476	163261450	-	protein_coding	ATP synthase F1 subunit epsilon [Source:RGD Symbol;Acc:621374]
ENSRNOG00000008569	700	646	648	342	282	293	664.666666666667	305.666666666667	1.05410871027552	7.59432474081096	3.09401590021428e-14	2.48637146604105e-12	Ndufa6	7	113866382	113870239	-	protein_coding	NADH:ubiquinone oxidoreductase subunit A6 [Source:RGD Symbol;Acc:1309818]
ENSRNOG00000007663	5560	4948	5591	3119	2863	3002	5366.33333333333	2994.66666666667	0.771078897465115	7.57552918412498	3.5766669362617e-14	2.85861217199264e-12	Rps6	5	101371136	101374602	-	protein_coding	ribosomal protein S6 [Source:RGD Symbol;Acc:3602]
ENSRNOG00000008921	14943	14405	14261	8779	7407	9508	14536.3333333333	8564.66666666667	0.70179287719121	7.56834401196425	3.78011864744498e-14	3.00488782861221e-12	Dynll2	10	72767035	72785805	-	protein_coding	dynein light chain LC8-type 2 [Source:RGD Symbol;Acc:619860]
ENSRNOG00000030478	87809	56079	88334	22451	29772	31865	77407.3333333333	28029.3333333333	1.38099041996932	7.56160897047609	3.9811368642329e-14	3.14766659814027e-12	AY172581.9	MT	68	1025	+	Mt_rRNA	NULL
ENSRNOG00000018781	581	559	563	1391	878	1170	567.666666666667	1146.33333333333	-1.06815	-7.55273	4.26220507255251e-14	3.35187100518488e-12	Map1s	16	18517574	18527988	-	protein_coding	microtubule-associated protein 1S [Source:RGD Symbol;Acc:1308266]
ENSRNOG00000018653	1166	1002	1079	577	518	579	1082.33333333333	558	0.887719748171496	7.52717627841411	5.18493512444565e-14	4.05583276277116e-12	Pfdn1	18	28014145	28067064	-	protein_coding	prefoldin subunit 1 [Source:RGD Symbol;Acc:1305603]
ENSRNOG00000002632	3482	2826	3447	1769	1634	1730	3251.66666666667	1711	0.854571831579378	7.51911029567864	5.51502460067491e-14	4.29121437976324e-12	Naca	7	469723	481992	+	protein_coding	nascent polypeptide associated complex subunit alpha [Source:RGD Symbol;Acc:1308642]
ENSRNOG00000016220	2130	2314	2163	1238	950	944	2202.33333333333	1044	1.01336621364546	7.51441234281852	5.71671371538334e-14	4.42473641570671e-12	Rpl12	3	16264251	16266642	+	protein_coding	ribosomal protein L12 [Source:RGD Symbol;Acc:1565106]
ENSRNOG00000019682	711	692	655	353	273	270	686	298.666666666667	1.13436790613012	7.51350236020726	5.75661045211798e-14	4.43228865491346e-12	Timm13	7	8809058	8809910	-	lncRNA	translocase of inner mitochondrial membrane 13 [Source:RGD Symbol;Acc:628845]
ENSRNOG00000014568	1790	1610	1598	994	724	886	1666	868	0.879953904092846	7.50816351548573	5.99625800958857e-14	4.59275886921925e-12	Ndufb10	10	13749275	13751442	-	protein_coding	NADH:ubiquinone oxidoreductase subunit B10 [Source:RGD Symbol;Acc:1310782]
ENSRNOG00000066106	585	631	735	312	247	261	650.333333333333	273.333333333333	1.1867367629286	7.50578868118036	6.10598501977541e-14	4.65257076170037e-12	Ubald2	10	101658127	101667061	+	protein_coding	UBA-like domain containing 2 [Source:RGD Symbol;Acc:1311298]
ENSRNOG00000060098	7769	8131	7609	4371	3601	3277	7836.33333333333	3749.66666666667	0.995140440789975	7.5049097722389	6.14709267007006e-14	4.65974973227063e-12	Ptms	4	157722386	157727009	-	protein_coding	parathymosin [Source:RGD Symbol;Acc:621529]
ENSRNOG00000043114	813	633	829	382	284	345	758.333333333333	337	1.10595085981868	7.48686464290362	7.05383824589189e-14	5.31967924328647e-12	Tomm7	4	11305110	11311962	+	protein_coding	translocase of outer mitochondrial membrane 7 [Source:RGD Symbol;Acc:1591393]
ENSRNOG00000045860	763	714	788	364	342	397	755	367.666666666667	0.97120702339668	7.48455925624217	7.17876390738591e-14	5.38627051132741e-12	U2af1	20	9742905	9753832	-	protein_coding	U2 small nuclear RNA auxiliary factor 1 [Source:RGD Symbol;Acc:1584190]
ENSRNOG00000049530	633	673	752	311	253	352	686	305.333333333333	1.1093458912418	7.48205461013876	7.31695264929407e-14	5.46208658175221e-12	AABR07012054.1	2	170310458	170311268	-	protein_coding	NULL
ENSRNOG00000012415	1516	1243	1490	676	689	682	1416.33333333333	682.333333333333	0.978414268249286	7.47904909559401	7.48623049217184e-14	5.56022755645854e-12	Mpc1	1	52437741	52449400	-	protein_coding	mitochondrial pyruvate carrier 1 [Source:RGD Symbol;Acc:620902]
ENSRNOG00000026716	5164	4622	5000	2955	2681	2930	4928.66666666667	2855.33333333333	0.718710331959403	7.47454780650569	7.74697801153008e-14	5.72497782098298e-12	Rpl9-ps30	14	42893942	42897136	+	protein_coding	ribosomal protein L9, pseudogene 30 [Source:RGD Symbol;Acc:2321003]
ENSRNOG00000002178	381	290	312	96	114	123	327.666666666667	111	1.48673901301276	7.46224040110049	8.50634983269762e-14	6.25471903198256e-12	Mrps18c	14	8791330	8818516	-	protein_coding	mitochondrial ribosomal protein S18C [Source:RGD Symbol;Acc:1307997]
ENSRNOG00000001449	976	1096	955	2429	1560	2073	1009	2020.66666666667	-1.05361	-7.45855	8.74815116929004e-14	6.40051298982982e-12	Pom121	12	21276913	21294294	+	protein_coding	POM121 transmembrane nucleoporin [Source:RGD Symbol;Acc:620680]
ENSRNOG00000000957	6721	5123	6538	3089	3026	3184	6127.33333333333	3099.66666666667	0.908488913786922	7.45529445842191	8.96673418518752e-14	6.52796004590929e-12	Rpl21	12	8267196	8272281	-	protein_coding	ribosomal protein L21 [Source:RGD Symbol;Acc:68390]
ENSRNOG00000004814	1039	994	1069	574	350	415	1034	446.333333333333	1.15536544162881	7.43984105070622	1.00806520132553e-13	7.30276199541538e-12	Elob	10	12848827	12853635	-	protein_coding	elongin B [Source:RGD Symbol;Acc:621200]
ENSRNOG00000061499	1302	1404	1317	2902	1962	2553	1341	2472.33333333333	-0.936801	-7.41949	1.17568983475715e-13	8.44973575243857e-12	Prkag1	7	129962887	130020325	-	protein_coding	protein kinase AMP-activated non-catalytic subunit gamma 1 [Source:RGD Symbol;Acc:3388]
ENSRNOG00000031730	2023	1718	1887	851	940	866	1876	885.666666666667	1.00406009434768	7.41890639277978	1.1809133413997e-13	8.44973575243857e-12	Eloc	5	2661724	2677890	+	protein_coding	elongin C [Source:RGD Symbol;Acc:620658]
ENSRNOG00000046858	1078	890	992	512	439	549	986.666666666667	500	0.915443716813983	7.4186	1.18362951516547e-13	8.44973575243857e-12	Arxes2	X	98950528	98952045	+	protein_coding	adipocyte-related X-chromosome expressed sequence 2 [Source:RGD Symbol;Acc:2322092]
ENSRNOG00000000990	3002	2555	2915	1663	1456	1556	2824	1558.33333333333	0.788443104340524	7.40941933266964	1.26853608046158e-13	9.0121215455401e-12	Pdap1	12	9470574	9535374	+	protein_coding	PDGFA associated protein 1 [Source:RGD Symbol;Acc:620442]
ENSRNOG00000010746	2247	2093	2486	1349	1068	1187	2275.33333333333	1201.33333333333	0.856724508892199	7.40192958973782	1.34219668126914e-13	9.48958865131925e-12	Rpl32	4	148864044	148867612	-	protein_coding	ribosomal protein L32 [Source:RGD Symbol;Acc:621203]
ENSRNOG00000006471	991	884	831	487	374	471	902	444	0.96115419848765	7.36952069915549	1.71242577342983e-13	1.20492504421336e-11	Pvalb	7	109772593	109784561	-	protein_coding	parvalbumin [Source:RGD Symbol;Acc:3457]
ENSRNOG00000020474	1848	1693	1780	1076	876	954	1773.66666666667	968.666666666667	0.806937861106498	7.36134448112058	1.82067045727931e-13	1.27498951165474e-11	Pin1	8	19189373	19200785	+	protein_coding	peptidylprolyl cis/trans isomerase, NIMA-interacting 1 [Source:RGD Symbol;Acc:1310299]
ENSRNOG00000019426	653	664	712	260	287	336	676.333333333333	294.333333333333	1.13170797083401	7.35174319892778	1.95638407231047e-13	1.3635347946634e-11	Ramac	1	135708535	135722151	+	protein_coding	RNA guanine-7 methyltransferase activating subunit [Source:RGD Symbol;Acc:1310022]
ENSRNOG00000015645	542	435	515	176	183	241	497.333333333333	200	1.24636978136592	7.33062662580881	2.29079066614726e-13	1.58907394039442e-11	AABR07031480.1	18	12291590	12315930	+	protein_coding	ring finger protein 138 [Source:RGD Symbol;Acc:621485]
ENSRNOG00000057315	987	1120	1101	2160	1603	1994	1069.33333333333	1919	-0.900771	-7.32852	2.32715948884856e-13	1.60672335413178e-11	Kcnh3	7	130366011	130383855	+	protein_coding	potassium voltage-gated channel subfamily H member 3 [Source:RGD Symbol;Acc:71070]
ENSRNOG00000007249	1158	938	1017	495	496	528	1037.66666666667	506.333333333333	0.962622591823777	7.31780615871424	2.5205759597541e-13	1.73213037682915e-11	Cdkn1b	4	167760181	167764982	+	protein_coding	cyclin-dependent kinase inhibitor 1B [Source:RGD Symbol;Acc:69062]
ENSRNOG00000008459	323	253	309	88	107	104	295	99.6666666666667	1.48824528173024	7.2916305663898	3.06225915991361e-13	2.09458526538091e-11	Anapc13	8	103205520	103213936	+	protein_coding	anaphase promoting complex subunit 13 [Source:RGD Symbol;Acc:1583270]
ENSRNOG00000050169	330	326	309	124	124	126	321.666666666667	124.666666666667	1.29837529172235	7.28767447369886	3.15350786202561e-13	2.14701326939577e-11	Pet100	12	1679859	1682540	+	protein_coding	PET100 cytochrome c oxidase chaperone [Source:RGD Symbol;Acc:1585222]
ENSRNOG00000029260	2868	2384	3013	7415	5575	4735	2755	5908.33333333333	-1.17216	-7.27491	3.4665989671083e-13	2.3492997424099e-11	Pitpnm2	12	32380805	32479102	+	protein_coding	phosphatidylinositol transfer protein, membrane-associated 2 [Source:RGD Symbol;Acc:1310867]
ENSRNOG00000003280	506	453	628	1249	901	1079	529	1076.33333333333	-1.08632	-7.26487	3.73404632029375e-13	2.5189396874422e-11	Grin2c	10	100488431	100506427	-	protein_coding	glutamate ionotropic receptor NMDA type subunit 2C [Source:RGD Symbol;Acc:2739]
ENSRNOG00000014980	2154	1744	1939	755	856	1056	1945.66666666667	889	1.05829883147981	7.25870682609921	3.90808476315501e-13	2.62430568616245e-11	Mob4	9	56617368	56641329	+	protein_coding	MOB family member 4, phocein [Source:RGD Symbol;Acc:620183]
ENSRNOG00000018289	2916	2869	2620	1616	1236	1190	2801.66666666667	1347.33333333333	0.990576273596189	7.25498234110309	4.01714241376275e-13	2.68527710621795e-11	Park7	5	161353719	161376970	-	protein_coding	Parkinsonism associated deglycase [Source:RGD Symbol;Acc:621808]
ENSRNOG00000019971	3271	3219	3216	2049	1642	1807	3235.33333333333	1832.66666666667	0.756014251830759	7.23776736738214	4.56130938055334e-13	3.03523148191934e-11	Uba52	16	18900616	18920807	+	protein_coding	ubiquitin A-52 residue ribosomal protein fusion product 1 [Source:RGD Symbol;Acc:68344]
ENSRNOG00000021153	1044	1040	1027	589	450	590	1037	543	0.874436134117119	7.23234632170588	4.74719707205489e-13	3.14469730367744e-11	Fkbp2	1	204167726	204170420	-	protein_coding	FKBP prolyl isomerase 2 [Source:RGD Symbol;Acc:1560660]
ENSRNOG00000019223	4889	4636	4603	2950	2573	2899	4709.33333333333	2807.33333333333	0.680355078650929	7.22909773921957	4.86213423946717e-13	3.20639220294189e-11	Atp5f1c	17	68423909	68608367	+	protein_coding	ATP synthase F1 subunit gamma [Source:RGD Symbol;Acc:620011]
ENSRNOG00000020058	5490	5784	5328	11927	7972	9790	5534	9896.33333333333	-0.89384	-7.2177	5.28756257187374e-13	3.47137924919532e-11	Celsr2	2	196029434	196053845	-	protein_coding	cadherin, EGF LAG seven-pass G-type receptor 2 [Source:RGD Symbol;Acc:69237]
ENSRNOG00000029042	29056	20393	33364	9442	10045	13766	27604.3333333333	11084.3333333333	1.2461753985571	7.20768838991477	5.69096763174024e-13	3.71961644410542e-11	Mt-nd6	MT	13543	14061	-	protein_coding	mitochondrially encoded NADH:ubiquinone oxidoreductase core subunit 6 [Source:RGD Symbol;Acc:620561]
ENSRNOG00000048320	1115	1020	1058	631	450	565	1064.33333333333	548.666666666667	0.896190369842212	7.20588808322474	5.76667537360646e-13	3.75242159487861e-11	Ndufa11	9	1550468	1555601	+	protein_coding	NADH:ubiquinone oxidoreductase subunit A11 [Source:RGD Symbol;Acc:1303292]
ENSRNOG00000019007	2821	2398	2782	1544	1401	1464	2667	1469.66666666667	0.7889411811066	7.18447476301466	6.74660420968786e-13	4.37072958183567e-11	Rpl14	8	120284645	120289064	+	protein_coding	ribosomal protein L14 [Source:RGD Symbol;Acc:621180]
ENSRNOG00000063326	320	298	347	93	122	120	321.666666666667	111.666666666667	1.45001939432657	7.18062676385764	6.93925547647811e-13	4.47581978232838e-11	ENSRNOG00000063326	2	30079143	30080150	+	lncRNA	NULL
ENSRNOG00000068410	106	63	88	328	255	220	85.6666666666667	267.666666666667	-1.71854	-7.17929	7.00731482065412e-13	4.49998129923753e-11	ENSRNOG00000068410	17	76128913	76136817	-	lncRNA	NULL
ENSRNOG00000004998	775	723	750	1335	1058	1361	749.333333333333	1251.33333333333	-0.80062	-7.17838	7.05444668348062e-13	4.51055186640287e-11	Jakmip1	14	73632428	73713993	-	protein_coding	janus kinase and microtubule interacting protein 1 [Source:RGD Symbol;Acc:1562401]
ENSRNOG00000000473	327	336	361	148	128	118	341.333333333333	131.333333333333	1.3096949960253	7.17504742945095	7.22821227123313e-13	4.60164890306296e-11	Pfdn6	20	4945959	4947433	+	protein_coding	prefoldin subunit 6 [Source:RGD Symbol;Acc:1303006]
ENSRNOG00000020310	1905	2040	1842	4545	3225	3308	1929	3692.66666666667	-0.997624	-7.16972	7.51527764920097e-13	4.76377901332541e-11	Grik5	1	80605892	80667125	-	protein_coding	glutamate ionotropic receptor kainate type subunit 5 [Source:RGD Symbol;Acc:2735]
ENSRNOG00000003150	1258	991	1199	600	550	587	1149.33333333333	579	0.917911592652105	7.16428852349453	7.81915692982875e-13	4.93512969141895e-11	Mpc2	13	77728250	77747664	+	protein_coding	mitochondrial pyruvate carrier 2 [Source:RGD Symbol;Acc:1563422]
ENSRNOG00000030476	148	142	127	40	32	30	139	34	1.96542565345038	7.15609036654083	8.3010433996824e-13	5.2168865058004e-11	Rpl9-ps31	3	9583796	9584625	+	protein_coding	ribosomal protein L9, pseudogene 31 [Source:RGD Symbol;Acc:2322107]
ENSRNOG00000055583	2470	2681	2938	5245	3847	4877	2696.33333333333	4656.33333333333	-0.845311	-7.15015	8.66838406896684e-13	5.42456409013729e-11	Ttyh3	12	13997045	14025459	+	protein_coding	tweety family member 3 [Source:RGD Symbol;Acc:1309549]
ENSRNOG00000065229	407	319	356	125	125	167	360.666666666667	139	1.30857561474076	7.12680472438487	1.0272566684327e-12	6.4012019347336e-11	ENSRNOG00000065229	X	120936159	120938200	+	lncRNA	NULL
ENSRNOG00000021041	829	958	956	2079	1352	1884	914.333333333333	1771.66666666667	-1.00539	-7.11089	1.15298181390423e-12	7.15432512880826e-11	Fam171a2	10	87394007	87404053	-	protein_coding	family with sequence similarity 171, member A2 [Source:RGD Symbol;Acc:1307966]
ENSRNOG00000010219	645	672	653	1262	971	1172	656.666666666667	1135	-0.849542	-7.10408	1.21123839596761e-12	7.48423187020992e-11	Ralgds	3	11839416	11880059	+	protein_coding	ral guanine nucleotide dissociation stimulator [Source:RGD Symbol;Acc:3533]
ENSRNOG00000012748	223	197	224	86	60	67	214.666666666667	71	1.53314505039863	7.10244272554218	1.22570833328302e-12	7.54195261475315e-11	Vamp8	4	104442393	104452897	-	protein_coding	vesicle-associated membrane protein 8 [Source:RGD Symbol;Acc:620421]
ENSRNOG00000064945	303	183	307	54	80	67	264.333333333333	67	1.89099487069505	7.09251270797257	1.31698542901752e-12	8.06982821630485e-11	Rbis	2	86991315	87041339	+	protein_coding	ribosomal biogenesis factor [Source:RGD Symbol;Acc:1565641]
ENSRNOG00000014268	4247	4189	3566	7539	5593	7334	4000.66666666667	6822	-0.82699	-7.08088	1.43242219922239e-12	8.7407472455454e-11	Abca2	3	8244639	8264537	+	protein_coding	ATP binding cassette subfamily A member 2 [Source:RGD Symbol;Acc:620238]
ENSRNOG00000052730	1107	1180	1173	673	534	601	1153.33333333333	602.666666666667	0.874267384820974	7.07829813863387	1.45935501612867e-12	8.86829539966454e-11	Psmb3	10	82697425	82704521	+	protein_coding	proteasome 20S subunit beta 3 [Source:RGD Symbol;Acc:61875]
ENSRNOG00000022373	712	775	706	1598	1237	1264	731	1366.33333333333	-0.965595	-7.07427	1.50235587651748e-12	9.09203519344281e-11	Dennd4b	2	175709610	175736426	+	protein_coding	DENN domain containing 4B [Source:RGD Symbol;Acc:1560320]
ENSRNOG00000008794	2102	1893	1959	1089	1044	984	1984.66666666667	1039	0.860146114345278	7.06835693739762	1.5677886471945e-12	9.44913928100095e-11	Ube2e1	15	7439759	7493400	+	protein_coding	ubiquitin-conjugating enzyme E2E 1 [Source:RGD Symbol;Acc:2324438]
ENSRNOG00000050473	138	103	129	29	25	31	123.333333333333	28.3333333333333	2.05494122979098	7.05730606448757	1.69761444109828e-12	1.01898440697107e-10	Rps27l	8	67562483	67567418	+	protein_coding	ribosomal protein S27-like [Source:RGD Symbol;Acc:1595396]
ENSRNOG00000033688	3398	4161	3594	8908	5499	7683	3717.66666666667	7363.33333333333	-1.03376	-7.04617	1.83910215036034e-12	1.09942423671541e-10	Cep170b	6	131778957	131806658	+	protein_coding	centrosomal protein 170B [Source:RGD Symbol;Acc:1595689]
ENSRNOG00000056118	1680	1786	1727	3830	2484	3151	1731	3155	-0.920038	-7.0407	1.91275821477968e-12	1.13882681403036e-10	Cic	1	80853920	80880532	+	protein_coding	capicua transcriptional repressor [Source:RGD Symbol;Acc:1310706]
ENSRNOG00000016099	1100	876	838	444	393	504	938	447	1.00385379297084	7.03816262818749	1.94791264365309e-12	1.15508077974041e-10	Id4	17	16389387	16392470	-	protein_coding	inhibitor of DNA binding 4 [Source:RGD Symbol;Acc:631428]
ENSRNOG00000053640	374	348	414	869	698	681	378.666666666667	749.333333333333	-1.05274	-7.03609	1.97706760453261e-12	1.16766089125528e-10	Kcng2	18	73743074	73808723	-	protein_coding	potassium voltage-gated channel modifier subfamily G member 2 [Source:RGD Symbol;Acc:1309521]
ENSRNOG00000059538	517	456	714	138	199	204	562.333333333333	180.333333333333	1.56004034972652	7.02704137377452	2.10958828412141e-12	1.24094421225158e-10	Clec2g	4	162617790	162627699	+	protein_coding	C-type lectin domain family 2, member G [Source:RGD Symbol;Acc:1563148]
ENSRNOG00000010420	654	478	535	248	234	248	555.666666666667	243.333333333333	1.11882349321631	7.02418427144557	2.15320482186112e-12	1.26155498447369e-10	Sem1	4	34671848	34692005	-	protein_coding	SEM1 26S proteasome subunit [Source:RGD Symbol;Acc:1590628]
ENSRNOG00000013562	10225	9818	9541	5905	5485	6350	9861.33333333333	5913.33333333333	0.671261911426709	7.0200241191327	2.21829948866874e-12	1.29453620160168e-10	Ndfip1	18	30250613	30322311	+	protein_coding	Nedd4 family interacting protein 1 [Source:RGD Symbol;Acc:1310053]
ENSRNOG00000065497	795	685	774	307	353	369	751.333333333333	343	1.05635194263364	7.01417393926489	2.31311486254742e-12	1.34453229915503e-10	LOC102547183	1	111056725	111100648	-	lncRNA	uncharacterized LOC102547183 [Source:RGD Symbol;Acc:7677078]
ENSRNOG00000001420	1676	1571	1603	1011	806	913	1616.66666666667	910	0.765152769801295	7.01120778317217	2.36269536876855e-12	1.36794480681537e-10	Fis1	12	19708558	19723377	-	protein_coding	fission, mitochondrial 1 [Source:RGD Symbol;Acc:1306668]
ENSRNOG00000001488	2399	2325	2380	1448	1240	1262	2368	1316.66666666667	0.779025843906021	7.00719046608374	2.43151164099725e-12	1.40226706637277e-10	Psmb1	1	56420618	56463560	-	protein_coding	proteasome 20S subunit beta 1 [Source:RGD Symbol;Acc:621092]
ENSRNOG00000047931	18790	16617	19539	7311	8613	5526	18315.3333333333	7150	1.26538694084921	6.99511534906108	2.65040777257908e-12	1.51907929505961e-10	Tmsb4x	X	27128610	27146667	+	protein_coding	thymosin beta 4, X-linked [Source:RGD Symbol;Acc:621622]
ENSRNOG00000020354	263	269	236	111	74	83	256	89.3333333333333	1.45944884825813	6.99488733554761	2.65472173827227e-12	1.51907929505961e-10	Mrpl23	1	197687347	197695222	+	protein_coding	mitochondrial ribosomal protein L23 [Source:RGD Symbol;Acc:68343]
ENSRNOG00000058561	5761	5616	5558	10017	7309	9281	5645	8869	-0.709888	-6.98866	2.77516850161602e-12	1.58184604592113e-10	Srrm2	10	12815471	12848751	+	protein_coding	serine/arginine repetitive matrix 2 [Source:RGD Symbol;Acc:1310163]
ENSRNOG00000004292	801	661	751	366	338	404	737.666666666667	369.333333333333	0.9303846346004	6.97089829758411	3.14923581172382e-12	1.78813366205446e-10	Sptssa	6	72144714	72156214	-	protein_coding	serine palmitoyltransferase, small subunit A [Source:RGD Symbol;Acc:1565821]
ENSRNOG00000003463	717	692	703	1366	971	1343	704	1226.66666666667	-0.857245	-6.95546	3.51419677635621e-12	1.97697027686184e-10	Srebf1	10	45007637	45029650	-	protein_coding	sterol regulatory element binding transcription factor 1 [Source:RGD Symbol;Acc:69423]
ENSRNOG00000024479	728	676	701	1206	1127	1185	701.666666666667	1172.66666666667	-0.810622	-6.95518	3.52117609491086e-12	1.97697027686184e-10	Klhl34	X	37151592	37153529	-	protein_coding	kelch-like family member 34 [Source:RGD Symbol;Acc:1560439]
ENSRNOG00000037627	948	935	913	523	460	510	932	497.666666666667	0.83949652007122	6.95513915184983	3.5221420681205e-12	1.97697027686184e-10	Trappc1	10	54045537	54047331	+	protein_coding	trafficking protein particle complex subunit 1 [Source:RGD Symbol;Acc:1311365]
ENSRNOG00000047781	7158	7221	7568	13484	9539	12353	7315.66666666667	11792	-0.745231	-6.94059	3.90476527936087e-12	2.18340221286239e-10	Slc25a23	9	1882621	1898561	-	protein_coding	solute carrier family 25 member 23 [Source:RGD Symbol;Acc:1588586]
ENSRNOG00000007238	141	112	119	35	23	31	124	29.6666666666667	2.00194565449243	6.93797020430771	3.97773581518496e-12	2.21577965523144e-10	LOC297756	5	3389210	3393500	-	protein_coding	ribosomal protein S8-like [Source:RGD Symbol;Acc:1359575]
ENSRNOG00000047219	1104	1129	1117	2200	1683	1821	1116.66666666667	1901.33333333333	-0.83049	-6.93343	4.1076427007301e-12	2.27950919082781e-10	Ube3b	12	42183760	42230094	-	protein_coding	ubiquitin protein ligase E3B [Source:RGD Symbol;Acc:1583074]
ENSRNOG00000050578	2188	1982	2027	1204	1118	1133	2065.66666666667	1151.66666666667	0.772115710318166	6.91488664500433	4.68237632376603e-12	2.58868519613922e-10	Rheb	4	10279370	10320160	+	protein_coding	Ras homolog, mTORC1 binding [Source:RGD Symbol;Acc:621840]
ENSRNOG00000014208	1133	1112	1026	635	519	611	1090.33333333333	588.333333333333	0.827366915342663	6.90531409175888	5.00924701898204e-12	2.75902571764606e-10	Dctn3	5	56881085	56889102	-	protein_coding	dynactin subunit 3 [Source:RGD Symbol;Acc:1309547]
ENSRNOG00000063978	788	757	747	419	371	395	764	395	0.884706588416424	6.89816159069851	5.26798053736335e-12	2.89070603665916e-10	ENSRNOG00000063978	10	62373080	62374209	-	lncRNA	NULL
ENSRNOG00000070907	957	909	923	557	410	511	929.666666666667	492.666666666667	0.856020030228202	6.89657530045437	5.3271134117342e-12	2.91228735438525e-10	Smdt1	7	113860611	113865226	+	protein_coding	single-pass membrane protein with aspartate-rich tail 1 [Source:RGD Symbol;Acc:1311310]
ENSRNOG00000000493	458	409	428	214	185	191	431.666666666667	196.666666666667	1.06617931433684	6.88363345118304	5.83448878193364e-12	3.17785155655986e-10	Snrpc	20	5888453	5906638	+	protein_coding	small nuclear ribonucleoprotein polypeptide C [Source:RGD Symbol;Acc:1306065]
ENSRNOG00000065213	1535	1616	1450	3323	2322	2609	1533.66666666667	2751.33333333333	-0.901755	-6.87384	6.24955952841553e-12	3.39136614113944e-10	Ccdc85c	6	127113442	127184371	-	protein_coding	coiled-coil domain containing 85C [Source:RGD Symbol;Acc:1589818]
ENSRNOG00000025388	256	197	232	71	79	52	228.333333333333	67.3333333333333	1.67827695363102	6.8686546652638	6.48101823543705e-12	3.5040387562624e-10	Mrpl33	6	24825827	24833834	-	protein_coding	mitochondrial ribosomal protein L33 [Source:RGD Symbol;Acc:2322809]
ENSRNOG00000016252	1148	926	1124	490	498	598	1066	528.666666666667	0.941639629554505	6.86190792711804	6.79468550353005e-12	3.66017014706641e-10	Mblac2	2	11986027	12030950	+	protein_coding	metallo-beta-lactamase domain containing 2 [Source:RGD Symbol;Acc:1306703]
ENSRNOG00000071131	442	470	479	221	203	195	463.666666666667	206.333333333333	1.09967088383686	6.85826323692465	6.97027336062904e-12	3.74105255625586e-10	LOC120102992	5	144504388	144507556	+	lncRNA	uncharacterized LOC120102992 [Source:RGD Symbol;Acc:41270116]
ENSRNOG00000013510	371	378	386	152	155	182	378.333333333333	163	1.14830464897043	6.85478002181343	7.1422337827661e-12	3.81940690943121e-10	Tmem60	4	14210029	14215063	-	protein_coding	transmembrane protein 60 [Source:RGD Symbol;Acc:1308939]
ENSRNOG00000020979	2192	2044	2326	1358	1150	1267	2187.33333333333	1258.33333333333	0.731283058183238	6.84055793879436	7.88853340184645e-12	4.20321638433166e-10	Psmb4	2	182442756	182445746	-	protein_coding	proteasome 20S subunit beta 4 [Source:RGD Symbol;Acc:61877]
ENSRNOG00000063197	3044	2387	2718	1488	1349	1673	2716.33333333333	1503.33333333333	0.78606530351541	6.83622161860466	8.13091281983882e-12	4.31672216348555e-10	Atp6v1g1	5	76961499	76969463	+	protein_coding	ATPase H+ transporting V1 subunit G1 [Source:RGD Symbol;Acc:1310088]
ENSRNOG00000018372	868	880	816	1724	1198	1545	854.666666666667	1489	-0.857109	-6.8232	8.90331673319699e-12	4.70568799260026e-10	Cul9	9	14436111	14479548	+	protein_coding	cullin 9 [Source:RGD Symbol;Acc:1562008]
ENSRNOG00000002864	2318	2237	2253	4537	3410	3548	2269.33333333333	3831.66666666667	-0.819673	-6.82241	8.95277049797223e-12	4.70568799260026e-10	Nacc1	19	23468419	23486528	+	protein_coding	nucleus accumbens associated 1 [Source:RGD Symbol;Acc:621003]
ENSRNOG00000063496	353	285	335	662	605	590	324.333333333333	619	-1.00534	-6.8223	8.95955826144481e-12	4.70568799260026e-10	ENSRNOG00000063496	3	145669099	145670832	-	lncRNA	NULL
ENSRNOG00000028648	1166	1001	1018	1800	1513	1760	1061.66666666667	1691	-0.737274	-6.81036	9.73521940283177e-12	5.09488030384498e-10	Olig1	11	30514379	30516521	+	protein_coding	oligodendrocyte transcription factor 1 [Source:RGD Symbol;Acc:621129]
ENSRNOG00000033202	480	591	530	1308	827	1117	533.666666666667	1084	-1.0725	-6.80391	1.01814556497663e-11	5.30952080799513e-10	Fbxo41	4	118010978	118039406	-	protein_coding	F-box protein 41 [Source:RGD Symbol;Acc:1566130]
ENSRNOG00000020950	719	716	724	1479	1064	1223	719.666666666667	1255.33333333333	-0.862911	-6.80124	1.03719631861638e-11	5.38975585214578e-10	Syvn1	1	203339619	203346152	+	protein_coding	synoviolin 1 [Source:RGD Symbol;Acc:1310488]
ENSRNOG00000020799	201	196	235	78	67	77	210.666666666667	74	1.44448355944015	6.79340854302414	1.09514674933556e-11	5.67085496328475e-10	Polr2i	1	85483515	85484952	+	protein_coding	RNA polymerase II subunit I [Source:RGD Symbol;Acc:1309395]
ENSRNOG00000030700	268344	205159	284288	105335	123612	131083	252597	120010	0.994412017619738	6.79156939072865	1.10920209230182e-11	5.72348279627738e-10	Mt-co3	MT	8599	9382	+	protein_coding	mitochondrially encoded cytochrome c oxidase III [Source:RGD Symbol;Acc:621873]
ENSRNOG00000011214	728	625	683	381	307	320	678.666666666667	336	0.946989850994648	6.78906600063856	1.12861804620567e-11	5.80330663898623e-10	Polr2f	7	110712572	110724234	+	protein_coding	RNA polymerase II, I and III subunit F [Source:RGD Symbol;Acc:708567]
ENSRNOG00000026243	2647	2970	2666	5737	3834	5023	2761	4864.66666666667	-0.869954	-6.78194	1.18572325890897e-11	6.07569555592866e-10	Ap2a1	1	95384309	95414147	-	protein_coding	adaptor related protein complex 2 subunit alpha 1 [Source:RGD Symbol;Acc:1306254]
ENSRNOG00000017571	621	520	582	301	248	308	574.333333333333	285.666666666667	0.943115533903278	6.77810470288781	1.21762598764967e-11	6.21465365849737e-10	Ndufa2	18	28355774	28358076	-	protein_coding	NADH:ubiquinone oxidoreductase subunit A2 [Source:RGD Symbol;Acc:1309997]
ENSRNOG00000016246	533	440	518	908	743	911	497	854	-0.845538	-6.77767	1.22129396661617e-11	6.21465365849737e-10	Tshz1	18	77377394	77453509	-	protein_coding	teashirt zinc finger homeobox 1 [Source:RGD Symbol;Acc:1311684]
ENSRNOG00000010526	728	798	784	1463	1100	1372	770	1311.66666666667	-0.826498	-6.75239	1.45433018896704e-11	7.37495853756873e-10	Dennd1a	3	21564749	22052062	-	protein_coding	DENN domain containing 1A [Source:RGD Symbol;Acc:1307927]
ENSRNOG00000030920	546	644	593	1309	1172	1026	594.333333333333	1169	-1.04578	-6.7386	1.59921979210522e-11	8.08183033082451e-10	Rtn4r	11	82844309	82869466	-	protein_coding	reticulon 4 receptor [Source:RGD Symbol;Acc:620810]
ENSRNOG00000004032	1071	1252	970	2675	1776	2064	1097.66666666667	2171.66666666667	-1.03879	-6.73233	1.66972264530381e-11	8.40922644583489e-10	Tmem94	10	100991573	101027394	+	protein_coding	transmembrane protein 94 [Source:RGD Symbol;Acc:7685108]
ENSRNOG00000003542	805	819	809	483	344	390	811	405.666666666667	0.939154678783477	6.72438282834177	1.76338251899006e-11	8.85061546903339e-10	Hcfc1r1	10	12705077	12706850	+	protein_coding	host cell factor C1 regulator 1 [Source:RGD Symbol;Acc:727975]
ENSRNOG00000011732	2797	2537	2619	1654	1456	1504	2651	1538	0.716388238189628	6.72049598118469	1.81107029237512e-11	9.05712882334927e-10	Psmb7	3	22354698	22417937	-	protein_coding	proteasome 20S subunit beta 7 [Source:RGD Symbol;Acc:621093]
ENSRNOG00000007784	435	340	471	200	151	159	415.333333333333	170	1.22138571279964	6.72003208536246	1.81684550719981e-11	9.05712882334927e-10	Bloc1s1	7	1340934	1351558	-	protein_coding	biogenesis of lysosomal organelles complex-1, subunit 1 [Source:RGD Symbol;Acc:1307564]
ENSRNOG00000017194	2162	1661	1765	931	955	967	1862.66666666667	951	0.893979230025162	6.71185340794201	1.92167703393894e-11	9.54735893956286e-10	Prdx1	5	130147204	130162856	+	protein_coding	peroxiredoxin 1 [Source:RGD Symbol;Acc:620039]
ENSRNOG00000071012	126	121	142	32	18	42	129.666666666667	30.6666666666667	2.03059174930132	6.69713597019203	2.12543845509721e-11	1.05241407140268e-09	ENSRNOG00000071012	10	54090311	54101125	+	lncRNA	NULL
ENSRNOG00000018867	41	29	30	144	125	105	33.3333333333333	124.666666666667	-1.97815	-6.68328	2.33652697472439e-11	1.15305253994285e-09	Klhdc7a	5	152221033	152224551	-	protein_coding	kelch domain containing 7A [Source:RGD Symbol;Acc:1309439]
ENSRNOG00000007400	3846	3972	3538	7371	5179	6346	3785.33333333333	6298.66666666667	-0.791466	-6.68094	2.37417438391767e-11	1.16771265852486e-09	Srebf2	7	113663202	113720848	+	protein_coding	sterol regulatory element binding transcription factor 2 [Source:RGD Symbol;Acc:1307751]
ENSRNOG00000019418	2626	2840	2681	5748	4097	4396	2715.66666666667	4747	-0.865602	-6.67844	2.41497259536182e-11	1.18381956624636e-09	Lrrc4b	1	94935603	94956263	+	protein_coding	leucine rich repeat containing 4B [Source:RGD Symbol;Acc:1307121]
ENSRNOG00000042276	1818	1398	1478	610	776	654	1564.66666666667	680	1.1157901132304	6.66657690402891	2.61838514776905e-11	1.27926817219574e-09	Trappc2	X	27994054	28015346	-	protein_coding	trafficking protein particle complex subunit 2 [Source:RGD Symbol;Acc:1306925]
ENSRNOG00000001430	341	298	318	145	128	113	319	128.666666666667	1.23834983644194	6.66437470894758	2.65794537337344e-11	1.29429618082218e-09	Polr2j	12	20543038	20548594	-	protein_coding	RNA polymerase II subunit J [Source:RGD Symbol;Acc:1310198]
ENSRNOG00000020417	1961	1790	1825	3319	2750	2819	1858.66666666667	2962.66666666667	-0.740404	-6.66264	2.68954274232552e-11	1.30536024979007e-09	Gsk3a	1	80815850	80825802	-	protein_coding	glycogen synthase kinase 3 alpha [Source:RGD Symbol;Acc:620351]
ENSRNOG00000063733	10	2	3	40	78	86	5	68	-3.85779	-6.63483	3.24879347238485e-11	1.57160384226617e-09	ENSRNOG00000063733	JACYVU010000738.1	67017	69064	+	protein_coding	NULL
ENSRNOG00000018647	769	693	751	420	308	425	737.666666666667	384.333333333333	0.88172401872694	6.63000090120152	3.35684820782952e-11	1.61855113915872e-09	Mrpl20	5	166408962	166413492	+	protein_coding	mitochondrial ribosomal protein L20 [Source:RGD Symbol;Acc:1588219]
ENSRNOG00000047988	508	471	496	259	218	206	491.666666666667	227.666666666667	1.0418732173769	6.62270655821504	3.52680717431126e-11	1.69494203612488e-09	Bola2	1	181291398	181292676	+	protein_coding	bolA family member 2 [Source:RGD Symbol;Acc:1565363]
ENSRNOG00000007512	1165	1111	1255	713	592	667	1177	657.333333333333	0.775427637667911	6.62163964678546	3.55236200490429e-11	1.70166239883135e-09	Srp14	3	105442198	105445859	-	protein_coding	signal recognition particle 14 [Source:RGD Symbol;Acc:1308506]
ENSRNOG00000064516	1954	2027	1952	3804	2582	3522	1977.66666666667	3302.66666666667	-0.79359	-6.61781	3.64562925327649e-11	1.74066960385338e-09	Rtl6	7	115684739	115690052	-	protein_coding	retrotransposon Gag like 6 [Source:RGD Symbol;Acc:1306472]
ENSRNOG00000061270	6817	7346	6525	15155	14467	10915	6896	13512.3333333333	-1.04735	-6.6149	3.71796264006555e-11	1.76946144287391e-09	Git1	10	62342299	62356373	+	protein_coding	GIT ArfGAP 1 [Source:RGD Symbol;Acc:69331]
ENSRNOG00000006952	1706	1635	1724	3783	2389	2891	1688.33333333333	3021	-0.89558	-6.61422	3.73505721738967e-11	1.77186294964299e-09	Prex1	3	155306950	155456688	-	protein_coding	phosphatidylinositol-3,4,5-trisphosphate-dependent Rac exchange factor 1 [Source:RGD Symbol;Acc:1306534]
ENSRNOG00000004006	834	718	834	357	346	469	795.333333333333	390.666666666667	0.960629291260313	6.61036448594693	3.83374921723341e-11	1.81283331153165e-09	Dnajb9	6	61269913	61275063	-	protein_coding	DnaJ heat shock protein family (Hsp40) member B9 [Source:RGD Symbol;Acc:3070]
ENSRNOG00000005512	3326	2609	2996	1444	1597	1498	2977	1513	0.896340246031382	6.59837682153934	4.15683637504909e-11	1.95930883754717e-09	Ndufa4	4	40002216	40023920	-	protein_coding	Ndufa4, mitochondrial complex associated [Source:RGD Symbol;Acc:1584719]
ENSRNOG00000062108	383	330	380	164	155	174	364.333333333333	164.333333333333	1.08009128144378	6.59221240235921	4.33320043274144e-11	2.0359119988465e-09	Tomm5	5	59362240	59365269	-	protein_coding	translocase of outer mitochondrial membrane 5 [Source:RGD Symbol;Acc:1596808]
ENSRNOG00000008052	2177	2410	2226	5065	3162	4115	2271	4114	-0.908826	-6.58094	4.67491151912227e-11	2.18946652229975e-09	Atp13a2	5	153292751	153312139	+	protein_coding	ATPase cation transporting 13A2 [Source:RGD Symbol;Acc:1307977]
ENSRNOG00000015664	950	1124	951	2305	1497	1897	1008.33333333333	1899.66666666667	-0.965942	-6.57637	4.82086940718587e-11	2.2506573175262e-09	Tmem8b	5	57919804	57946772	+	protein_coding	transmembrane protein 8B [Source:RGD Symbol;Acc:1310012]
ENSRNOG00000008555	1593	1249	1635	848	731	785	1492.33333333333	788	0.851167517703764	6.56545493450078	5.18742405542252e-11	2.41412209364062e-09	Rps20-ps10	5	16819304	16820475	-	protein_coding	ribosomal protein S20, pseudogene 10 [Source:RGD Symbol;Acc:2318734]
ENSRNOG00000013171	474	456	593	1159	741	1266	507.666666666667	1055.33333333333	-1.10505	-6.55691	5.49339085936905e-11	2.54844813810351e-09	Grm2	8	107280099	107293146	-	protein_coding	glutamate metabotropic receptor 2 [Source:RGD Symbol;Acc:2743]
ENSRNOG00000011227	8562	8535	7973	14024	10585	13452	8356.66666666667	12687	-0.660687	-6.55146	5.69785715550393e-11	2.63499016757361e-09	Atp1b2	10	54318701	54324933	-	protein_coding	ATPase Na+/K+ transporting subunit beta 2 [Source:RGD Symbol;Acc:2171]
ENSRNOG00000056257	1399	1490	1441	2500	2042	2283	1443.33333333333	2275	-0.71934	-6.54276	6.03934706128504e-11	2.78415792737485e-09	Cacng7	1	65800355	65831006	-	protein_coding	calcium voltage-gated channel auxiliary subunit gamma 7 [Source:RGD Symbol;Acc:628807]
ENSRNOG00000018975	2018	2147	1865	3919	2935	3259	2010	3371	-0.806391	-6.53278	6.45590990567575e-11	2.9634792110461e-09	Atg9a	9	76677404	76687986	-	protein_coding	autophagy related 9A [Source:RGD Symbol;Acc:1310450]
ENSRNOG00000065122	848	615	723	359	342	341	728.666666666667	347.333333333333	0.994290586433977	6.53248724698598	6.46863067282604e-11	2.9634792110461e-09	Hypk	3	108432539	108436370	+	protein_coding	Huntingtin interacting protein K [Source:RGD Symbol;Acc:1311457]
ENSRNOG00000055530	1729	1898	1957	3523	2549	3135	1861.33333333333	3069	-0.778678	-6.52333	6.87642813578245e-11	3.14052025356574e-09	Panx2	7	120139294	120152361	+	protein_coding	pannexin 2 [Source:RGD Symbol;Acc:735191]
ENSRNOG00000014624	1130	948	964	565	499	461	1014	508.333333333333	0.923650184677363	6.52146692462216	6.96230759176481e-11	3.16989769177998e-09	Selenok	16	5152066	5159188	+	protein_coding	selenoprotein K [Source:RGD Symbol;Acc:1303129]
ENSRNOG00000063021	929	917	946	576	379	452	930.666666666667	469	0.930801223359822	6.52072812630225	6.99669047436267e-11	3.17572006530794e-09	Atp6v1fnb	4	58067591	58073547	+	protein_coding	ATP6V1F neighbor [Source:RGD Symbol;Acc:9472094]
ENSRNOG00000047880	780	886	883	1944	1169	1802	849.666666666667	1638.33333333333	-0.99446	-6.51344	7.34471239114364e-11	3.32342585920487e-09	Ints1	12	14861318	14886037	+	protein_coding	integrator complex subunit 1 [Source:RGD Symbol;Acc:1308908]
ENSRNOG00000021079	504	367	410	212	156	199	427	189	1.11206555859011	6.51006665029198	7.51174680976184e-11	3.38858124491894e-09	Fxyd1	1	86287165	86291278	-	protein_coding	FXYD domain-containing ion transport regulator 1 [Source:RGD Symbol;Acc:69306]
ENSRNOG00000021581	1316	1332	1165	2130	1846	2104	1271	2026.66666666667	-0.737386	-6.50936	7.54714573204092e-11	3.39413838334537e-09	Rapgef2	2	164207513	164244247	-	pseudogene	Rap guanine nucleotide exchange factor 2 [Source:RGD Symbol;Acc:1306434]
ENSRNOG00000019973	2147	1787	1841	1122	1034	1031	1925	1062.33333333333	0.785300133595592	6.50616701196742	7.70925150197456e-11	3.45647111548896e-09	Arl3	1	245400550	245446820	-	protein_coding	ADP ribosylation factor like GTPase 3 [Source:RGD Symbol;Acc:69327]
ENSRNOG00000020875	1529	1538	1499	2970	2229	2367	1522	2522	-0.791367	-6.49852	8.11158990787676e-11	3.62580672295549e-09	Celf3	2	182116073	182130163	+	protein_coding	CUGBP, Elav-like family member 3 [Source:RGD Symbol;Acc:1563168]
ENSRNOG00000046918	614	467	505	227	241	257	528.666666666667	241.666666666667	1.0552515735013	6.48048009632158	9.14312156734126e-11	4.07450744755517e-09	Apoo	X	59158049	59262940	+	protein_coding	apolipoprotein O [Source:RGD Symbol;Acc:1565289]
ENSRNOG00000055340	2096	2120	2201	4011	3286	3225	2139	3507.33333333333	-0.780591	-6.47833	9.27423139550661e-11	4.12044854689789e-09	Ski	5	165714093	165782733	-	protein_coding	Ski proto-oncogene [Source:RGD Symbol;Acc:1565591]
ENSRNOG00000001991	2839	2782	2670	1833	1360	1504	2763.66666666667	1565.66666666667	0.757945181274181	6.47390173623747	9.55040238527965e-11	4.23036799632297e-09	Atp5po	11	31165217	31171592	-	protein_coding	ATP synthase peripheral stalk subunit OSCP [Source:RGD Symbol;Acc:621379]
ENSRNOG00000021215	829	682	757	403	354	445	756	400.666666666667	0.850425731307551	6.46279574228432	1.02785995182806e-10	4.53925178726228e-09	Rbm8a	2	184165193	184167959	+	protein_coding	RNA binding motif protein 8A [Source:RGD Symbol;Acc:1310099]
ENSRNOG00000001769	1687	1745	1871	3110	2316	2953	1767.66666666667	2793	-0.718035	-6.45956	1.05005598396206e-10	4.62339020962455e-09	Tnk2	11	68114726	68154009	-	protein_coding	tyrosine kinase, non-receptor, 2 [Source:RGD Symbol;Acc:1305957]
ENSRNOG00000005610	1303	1075	1101	438	546	619	1159.66666666667	534.333333333333	1.04240182761192	6.45904573208881	1.05365270643028e-10	4.62399825310398e-09	Yipf4	6	20950501	20962229	-	protein_coding	Yip1 domain family, member 4 [Source:RGD Symbol;Acc:1310157]
ENSRNOG00000012314	257	206	222	74	78	100	228.333333333333	84	1.37451508235905	6.45863976028025	1.05648266900785e-10	4.62399825310398e-09	Slirp	6	107088403	107097791	+	protein_coding	SRA stem-loop interacting RNA binding protein [Source:RGD Symbol;Acc:1585290]
ENSRNOG00000001004	2124	2142	2041	4622	3276	3298	2102.33333333333	3732	-0.890231	-6.45794	1.06136257284933e-10	4.63157210573359e-09	Ncor2	12	31466412	31628319	+	protein_coding	nuclear receptor co-repressor 2 [Source:RGD Symbol;Acc:1310293]
ENSRNOG00000004214	4381	3020	4433	2005	1870	2104	3944.66666666667	1993	0.911749815056329	6.45364362871861	1.09192415390492e-10	4.75083923293661e-09	Rpl26	10	53610421	53613966	+	protein_coding	ribosomal protein L26 [Source:RGD Symbol;Acc:1310607]
ENSRNOG00000038166	1582	1338	1316	778	744	814	1412	778.666666666667	0.788376539455187	6.44919541031575	1.1244550346609e-10	4.87794564593605e-09	Ptgr2	6	103931409	103963111	+	protein_coding	prostaglandin reductase 2 [Source:RGD Symbol;Acc:1310518]
ENSRNOG00000063470	728	720	708	422	314	412	718.666666666667	382.666666666667	0.85051161242929	6.4473033645107	1.13857746346987e-10	4.91616127855434e-09	Nhp2	10	35877054	35882545	+	protein_coding	NHP2 ribonucleoprotein [Source:RGD Symbol;Acc:1309435]
ENSRNOG00000062805	245	168	203	62	54	86	205.333333333333	67.3333333333333	1.54516923790276	6.44712065672716	1.13995035766832e-10	4.91616127855434e-09	Or14c39	1	140407131	140416590	+	protein_coding	olfactory receptor family 14 subfamily C member 39 [Source:RGD Symbol;Acc:1333763]
ENSRNOG00000009965	331	316	324	109	142	132	323.666666666667	127.666666666667	1.26487690339521	6.43748103560977	1.21472494599161e-10	5.20931797386744e-09	Pih1d2	8	50966885	50975656	+	protein_coding	PIH1 domain containing 2 [Source:RGD Symbol;Acc:1310503]
ENSRNOG00000019895	1137	1103	1048	644	573	577	1096	598	0.805621916301319	6.43744520879952	1.21501160413201e-10	5.20931797386744e-09	Nedd8	15	29153556	29166160	-	protein_coding	NEDD8 ubiquitin like modifier [Source:RGD Symbol;Acc:3158]
ENSRNOG00000037298	426	477	435	243	161	188	446	197.333333333333	1.11952813196593	6.43472672651572	1.23695671715966e-10	5.28798996585755e-09	C1h19orf81	1	94857115	94871813	-	protein_coding	simlar to human chromosome 19 open reading frame 81 [Source:RGD Symbol;Acc:1309036]
ENSRNOG00000004757	147	149	157	448	286	309	151	347.666666666667	-1.26195	-6.43119	1.26610542796029e-10	5.39691200683597e-09	Tmem158	8	122913675	122914673	-	protein_coding	transmembrane protein 158 [Source:RGD Symbol;Acc:708473]
ENSRNOG00000037540	194	148	166	58	49	63	169.333333333333	56.6666666666667	1.5136588174269	6.42537822674718	1.31542032633176e-10	5.59091656619506e-09	Tmem256	10	54555360	54560120	+	protein_coding	transmembrane protein 256 [Source:RGD Symbol;Acc:1563438]
ENSRNOG00000012383	1115	929	922	510	512	495	988.666666666667	505.666666666667	0.892734712864174	6.4168278460011	1.39143115680291e-10	5.89694138096357e-09	Ndufc2	1	151711901	151718189	+	protein_coding	NADH:ubiquinone oxidoreductase subunit C2 [Source:RGD Symbol;Acc:1307511]
ENSRNOG00000022307	1048	1099	1137	1937	1547	1738	1094.66666666667	1740.66666666667	-0.731819	-6.41516	1.40670604467808e-10	5.94454571638959e-09	Acap3	5	166500781	166515481	+	protein_coding	ArfGAP with coiled-coil, ankyrin repeat and PH domains 3 [Source:RGD Symbol;Acc:1310711]
ENSRNOG00000008377	1316	1344	1306	2602	1867	2107	1322	2192	-0.789493	-6.41396	1.4178618538386e-10	5.97452046491415e-09	Wdtc1	5	145491466	145540408	-	protein_coding	WD and tetratricopeptide repeats 1 [Source:RGD Symbol;Acc:1310362]
ENSRNOG00000005556	285	216	297	110	96	108	266	104.666666666667	1.27659498382122	6.40714	1.48271693926463e-10	6.22995294537875e-09	Snrpf	7	28130427	28137129	-	protein_coding	small nuclear ribonucleoprotein polypeptide F [Source:RGD Symbol;Acc:1588229]
ENSRNOG00000025612	4076	4100	3869	8453	5457	6650	4015	6853.33333333333	-0.826778	-6.40299	1.52363535925356e-10	6.38364147953925e-09	Sez6l	12	44064935	44219663	+	protein_coding	seizure related 6 homolog like [Source:RGD Symbol;Acc:1563628]
ENSRNOG00000002115	1579	1361	1518	852	704	972	1486	842.666666666667	0.757056516919051	6.40152376988632	1.5383385769883e-10	6.42693383897441e-09	Sod1	11	29456558	29462249	+	protein_coding	superoxide dismutase 1 [Source:RGD Symbol;Acc:3731]
ENSRNOG00000022414	577	573	511	1111	764	1074	553.666666666667	983	-0.882499	-6.40091	1.5445819166905e-10	6.43473701610494e-09	Zfp142	9	76142227	76164856	-	protein_coding	zinc finger protein 142 [Source:RGD Symbol;Acc:1309648]
ENSRNOG00000016877	2322	2335	2020	5497	4540	3458	2225.66666666667	4498.33333333333	-1.08812	-6.39134	1.64442502324199e-10	6.83133174909509e-09	Shisa7	1	68994025	69012943	+	protein_coding	shisa family member 7 [Source:RGD Symbol;Acc:1583944]
ENSRNOG00000051615	1688	1502	1699	952	898	873	1629.66666666667	907.666666666667	0.771703148408424	6.37970418052217	1.77430379671044e-10	7.35011595335878e-09	Hmgn2	5	146192126	146195521	-	protein_coding	high mobility group nucleosomal binding domain 2 [Source:RGD Symbol;Acc:620649]
ENSRNOG00000064233	686	617	698	393	303	311	667	335.666666666667	0.924587951414289	6.36844822946683	1.90950201788792e-10	7.87228893450532e-09	Serf2	3	108426887	108430724	+	protein_coding	small EDRK-rich factor 2 [Source:RGD Symbol;Acc:1588368]
ENSRNOG00000014375	5140	5666	5442	12252	9615	8264	5416	10043.6666666667	-0.958567	-6.36832	1.91106157324793e-10	7.87228893450532e-09	Adgrb2	5	142331329	142362540	+	protein_coding	adhesion G protein-coupled receptor B2 [Source:RGD Symbol;Acc:1309431]
ENSRNOG00000012410	489	415	465	249	201	219	456.333333333333	223	0.966552226206386	6.35986493134244	2.01931234532987e-10	8.29497412022935e-09	S100a1	2	175993922	175999544	-	protein_coding	S100 calcium binding protein A1 [Source:RGD Symbol;Acc:3614]
ENSRNOG00000009872	274	304	298	728	463	564	292	585	-1.05721	-6.35166	2.13003855937107e-10	8.72544486186934e-09	Kcnh2	4	10826928	10859008	+	protein_coding	potassium voltage-gated channel subfamily H member 2 [Source:RGD Symbol;Acc:621414]
ENSRNOG00000019181	1904	1843	1875	3532	2739	2805	1874	3025.33333333333	-0.756155	-6.34554	2.21647371894527e-10	9.05429514189141e-09	Synpo	18	54026152	54102126	-	protein_coding	synaptopodin [Source:RGD Symbol;Acc:620668]
ENSRNOG00000010189	3096	2015	3232	1067	1266	1317	2781	1216.66666666667	1.11055564573871	6.3372846723914	2.3384968876971e-10	9.505910684769e-09	Rps24	16	89604	94279	+	protein_coding	ribosomal protein S24 [Source:RGD Symbol;Acc:621040]
ENSRNOG00000045636	4893	5091	4381	9144	6302	8202	4788.33333333333	7882.66666666667	-0.773786	-6.33719	2.3399562545127e-10	9.505910684769e-09	Fasn	10	106072091	106090261	-	protein_coding	fatty acid synthase [Source:RGD Symbol;Acc:620665]
ENSRNOG00000003385	1573	1214	1551	773	748	805	1446	775.333333333333	0.826255664542199	6.32727732921199	2.49524662800935e-10	1.01088421243817e-08	Glrx2	13	55482694	55492831	+	protein_coding	glutaredoxin 2 [Source:RGD Symbol;Acc:1307950]
ENSRNOG00000054563	330	365	352	174	142	134	349	150	1.1527434705184	6.32302778884464	2.5648715312644e-10	1.03623628403226e-08	Selenoh	3	69752757	69753417	-	protein_coding	selenoprotein H [Source:RGD Symbol;Acc:1563348]
ENSRNOG00000025832	3241	3483	3313	6801	4380	5777	3345.66666666667	5652.66666666667	-0.809197	-6.31586	2.68659244652849e-10	1.0824391374972e-08	Zer1	3	13369688	13397420	-	protein_coding	zyg-11 related, cell cycle regulator [Source:RGD Symbol;Acc:1310284]
ENSRNOG00000017817	6666	6657	6292	4469	3182	3631	6538.33333333333	3760.66666666667	0.73831474168075	6.31528287313615	2.69667756755406e-10	1.08353388820902e-08	Cox4i1	19	48721199	48727921	+	protein_coding	cytochrome c oxidase subunit 4i1 [Source:RGD Symbol;Acc:68374]
ENSRNOG00000065135	835	639	689	348	340	399	721	362.333333333333	0.92240426564081	6.31332721668469	2.73099205327991e-10	1.09433158407451e-08	Snrnp27	4	119121877	119133234	-	protein_coding	small nuclear ribonucleoprotein U4/U6.U5 subunit 27 [Source:RGD Symbol;Acc:1310925]
ENSRNOG00000032729	2453	2193	2405	1410	1087	1582	2350.33333333333	1359.66666666667	0.731777691500996	6.3062165811379	2.85938844172919e-10	1.14266756587145e-08	Bex1	X	99019000	99021503	-	protein_coding	brain expressed X-linked 1 [Source:RGD Symbol;Acc:1564466]
ENSRNOG00000011814	3222	2794	3023	1551	1703	1750	3013	1668	0.777502671869156	6.30147563424436	2.94825135341676e-10	1.17424959299882e-08	Cbx3	4	80546010	80559283	+	protein_coding	chromobox 3 [Source:RGD Symbol;Acc:1549705]
ENSRNOG00000001877	769	740	824	1468	1148	1224	777.666666666667	1280	-0.783689	-6.30115	2.95438834087831e-10	1.17424959299882e-08	Med15	11	83280762	83355362	+	protein_coding	mediator complex subunit 15 [Source:RGD Symbol;Acc:1307560]
ENSRNOG00000012164	4214	4189	4326	8700	6728	6279	4243	7235.66666666667	-0.837035	-6.2913	3.14812294000361e-10	1.24787859718849e-08	Plppr2	8	20467071	20479474	+	protein_coding	phospholipid phosphatase related 2 [Source:RGD Symbol;Acc:1597171]
ENSRNOG00000015479	457	566	519	272	198	251	514	240.333333333333	1.04098828037219	6.28289846647389	3.32318114589211e-10	1.31372854654541e-08	Mrps34	10	13916026	13918406	+	protein_coding	mitochondrial ribosomal protein S34 [Source:RGD Symbol;Acc:1305623]
ENSRNOG00000010363	507	424	423	246	188	222	451.333333333333	218.666666666667	0.98159587379053	6.28142309863525	3.35487739527458e-10	1.32270313605651e-08	Mrps23	10	72998497	73006264	+	protein_coding	mitochondrial ribosomal protein S23 [Source:RGD Symbol;Acc:1306963]
ENSRNOG00000000954	898	835	910	557	411	493	881	487	0.79383296689773	6.27227976669091	3.55799522253857e-10	1.39824554715179e-08	Polr1d	12	7970595	8005624	-	protein_coding	RNA polymerase I and III subunit D [Source:RGD Symbol;Acc:1564358]
ENSRNOG00000032297	2980	2870	2823	1811	1652	1905	2891	1789.33333333333	0.62604853919592	6.27195189025709	3.56549762125609e-10	1.39824554715179e-08	Msmo1	16	24980697	24998016	+	protein_coding	methylsterol monooxygenase 1 [Source:RGD Symbol;Acc:620281]
ENSRNOG00000006049	146	163	141	365	274	307	150	315.333333333333	-1.13239	-6.27145	3.57709175837576e-10	1.39906147336899e-08	Rfx1	19	24061336	24092044	-	protein_coding	regulatory factor X1 [Source:RGD Symbol;Acc:1306574]
ENSRNOG00000019428	1420	1296	1322	718	744	795	1346	752.333333333333	0.767634552140526	6.26772431185668	3.66362658271331e-10	1.42910590253002e-08	Higd1a	8	121514156	121523443	-	protein_coding	HIG1 hypoxia inducible domain family, member 1A [Source:RGD Symbol;Acc:620215]
ENSRNOG00000001060	618	548	588	323	291	309	584.666666666667	307.666666666667	0.857649873737637	6.26075949949193	3.83106978593152e-10	1.4900965194596e-08	Snrnp35	12	32110993	32122660	-	protein_coding	small nuclear ribonucleoprotein U11/U12 subunit 35 [Source:RGD Symbol;Acc:1310724]
ENSRNOG00000018183	2947	3198	3000	5566	3881	5268	3048.33333333333	4905	-0.739864	-6.26039	3.84024602798305e-10	1.4900965194596e-08	Ubr4	5	151635868	151743784	+	protein_coding	ubiquitin protein ligase E3 component n-recognin 4 [Source:RGD Symbol;Acc:1563121]
ENSRNOG00000037793	1991	2212	1870	4356	3383	3171	2024.33333333333	3636.66666666667	-0.909841	-6.25668	3.93254244110593e-10	1.52189392470799e-08	Cdk5r2	9	76416062	76418344	+	protein_coding	cyclin-dependent kinase 5 regulatory subunit 2 [Source:RGD Symbol;Acc:1562530]
ENSRNOG00000025936	3542	3371	3700	2401	1900	2056	3537.66666666667	2119	0.674591898060568	6.25094336148836	4.07980822213083e-10	1.57474172479412e-08	Rpl6	12	35347497	35351921	-	protein_coding	ribosomal protein L6 [Source:RGD Symbol;Acc:619826]
ENSRNOG00000033791	2243	2709	2148	4839	3589	4021	2366.66666666667	4149.66666666667	-0.867761	-6.24568	4.21966250995262e-10	1.62445960396239e-08	Apc2	7	9392336	9414310	-	protein_coding	APC regulator of WNT signaling pathway 2 [Source:RGD Symbol;Acc:1308256]
ENSRNOG00000012594	1066	991	963	520	544	490	1006.66666666667	518	0.88284185712111	6.24285497527828	4.29655241987681e-10	1.64974151140231e-08	Sugt1	15	54990672	55069150	+	protein_coding	SGT1 homolog, MIS12 kinetochore complex assembly cochaperone [Source:RGD Symbol;Acc:1307550]
ENSRNOG00000018593	199	185	211	81	73	69	198.333333333333	74.3333333333333	1.34633560486034	6.23874884564138	4.41084514066772e-10	1.68921584996509e-08	Txndc9	9	40211412	40384279	-	protein_coding	thioredoxin domain containing 9 [Source:RGD Symbol;Acc:708355]
ENSRNOG00000006217	631	640	586	1245	852	1092	619	1063	-0.836222	-6.23784	4.43646737794449e-10	1.69461530545589e-08	Wiz	7	11367035	11395490	-	protein_coding	WIZ zinc finger [Source:RGD Symbol;Acc:1307771]
ENSRNOG00000009823	558	531	499	295	231	214	529.333333333333	246.666666666667	1.03445679052106	6.23668043277444	4.46953728891817e-10	1.70282423240494e-08	Naa38	10	54117163	54119494	+	protein_coding	N(alpha)-acetyltransferase 38, NatC auxiliary subunit [Source:RGD Symbol;Acc:1559617]
ENSRNOG00000021318	3692	3316	3267	5762	5068	5010	3425	5280	-0.69498	-6.22006	4.96957556835992e-10	1.88843871597677e-08	Epas1	6	7790647	7871228	-	protein_coding	endothelial PAS domain protein 1 [Source:RGD Symbol;Acc:68404]
ENSRNOG00000019987	432	454	440	245	170	164	442	193	1.13318724737522	6.21491749675112	5.13516238677345e-10	1.94633242422398e-08	Scand1	3	144818611	144820025	-	protein_coding	SCAN domain-containing 1 [Source:RGD Symbol;Acc:1308530]
ENSRNOG00000003211	823	612	786	357	361	385	740.333333333333	367.666666666667	0.935649555531769	6.21283218761608	5.20380154733208e-10	1.96727777776518e-08	Srp9	13	93832580	93840720	+	protein_coding	signal recognition particle 9 [Source:RGD Symbol;Acc:1597343]
ENSRNOG00000004883	1212	1093	1241	720	625	616	1182	653.666666666667	0.784700377262254	6.21139209672962	5.25172478038442e-10	1.97533497501561e-08	Erh	6	100280930	100291210	-	protein_coding	ERH, mRNA splicing and mitosis factor [Source:RGD Symbol;Acc:1595409]
ENSRNOG00000017144	883	890	868	555	398	497	880.333333333333	483.333333333333	0.806521167343751	6.21131122568887	5.25442873500416e-10	1.97533497501561e-08	Mea1	9	14293446	14302060	-	protein_coding	male-enhanced antigen 1 [Source:RGD Symbol;Acc:1597751]
ENSRNOG00000008452	5765	4695	5361	2792	3014	3003	5273.66666666667	2936.33333333333	0.767360396366834	6.21098318666894	5.26541078611531e-10	1.97533497501561e-08	Eid1	3	112922668	112924752	+	protein_coding	EP300 interacting inhibitor of differentiation 1 [Source:RGD Symbol;Acc:1562702]
ENSRNOG00000001593	1516	1200	1249	556	673	705	1321.66666666667	644.666666666667	0.957673436621016	6.2099201126531	5.30115438590104e-10	1.98368387783869e-08	Lnpk	3	59424286	59486518	-	protein_coding	lunapark, ER junction formation factor [Source:RGD Symbol;Acc:1312042]
ENSRNOG00000053334	4209	3808	3656	2239	1788	2652	3891	2226.33333333333	0.748197967952014	6.20198517335043	5.57553317468494e-10	2.08000243954633e-08	Stmn4	15	40541357	40559253	+	protein_coding	stathmin 4 [Source:RGD Symbol;Acc:69349]
ENSRNOG00000054689	1742	1213	1587	672	754	792	1514	739.333333333333	0.955327774408091	6.19368281119753	5.87744469646736e-10	2.18266923500629e-08	Cox7b	X	71083456	71089732	+	protein_coding	cytochrome c oxidase subunit 7B [Source:RGD Symbol;Acc:727789]
ENSRNOG00000007883	216	226	238	81	74	109	226.666666666667	88	1.30520444725993	6.19166695536864	5.95312353900261e-10	2.20520490590862e-08	Timm10	3	69908456	69911940	+	protein_coding	translocase of inner mitochondrial membrane 10 [Source:RGD Symbol;Acc:621741]
ENSRNOG00000018830	644	676	658	1200	910	1095	659.333333333333	1068.33333333333	-0.756006	-6.18941	6.03903405271739e-10	2.23140790902668e-08	Aff3	9	40404375	40857247	-	protein_coding	ALF transcription elongation factor 3 [Source:RGD Symbol;Acc:1308527]
ENSRNOG00000010161	894	801	830	1528	1091	1421	841.666666666667	1346.66666666667	-0.736772	-6.18564	6.18497690606478e-10	2.27960577394959e-08	Myo10	2	76100987	76303030	+	protein_coding	myosin X [Source:RGD Symbol;Acc:1307193]
ENSRNOG00000061213	526	501	482	244	248	266	503	252.666666666667	0.923846908646289	6.17757297154723	6.50944919692083e-10	2.39319899724794e-08	Mrps36	2	31870551	31880730	-	protein_coding	mitochondrial ribosomal protein S36 [Source:RGD Symbol;Acc:1309315]
ENSRNOG00000014963	2253	2439	2397	5152	2973	5132	2363	4419	-0.946911	-6.16174	7.19487467329591e-10	2.63665984534086e-08	Adgrg1	19	10003975	10041108	-	protein_coding	adhesion G protein-coupled receptor G1 [Source:RGD Symbol;Acc:628617]
ENSRNOG00000007077	681	682	729	1207	928	1367	697.333333333333	1167.33333333333	-0.799122	-6.16146	7.20751569309823e-10	2.63665984534086e-08	Fem1b	8	63265301	63278577	-	protein_coding	fem-1 homolog B [Source:RGD Symbol;Acc:1304569]
ENSRNOG00000016684	1606	1832	1580	3712	2226	3215	1672.66666666667	3051	-0.91479	-6.1575	7.39038311572942e-10	2.69684799255377e-08	Wnk2	17	15504261	15612479	+	protein_coding	WNK lysine deficient protein kinase 2 [Source:RGD Symbol;Acc:1307284]
ENSRNOG00000018985	2985	3253	3312	5624	4119	5126	3183.33333333333	4956.33333333333	-0.695946	-6.15363	7.57309729849193e-10	2.75668239781243e-08	Grk2	1	201581480	201601582	-	protein_coding	G protein-coupled receptor kinase 2 [Source:RGD Symbol;Acc:2062]
ENSRNOG00000010960	2276	2200	2249	3370	2926	3340	2241.66666666667	3212	-0.584251	-6.15265	7.61981222677253e-10	2.7668384841214e-08	Ankh	2	78153026	78280187	+	protein_coding	ANKH inorganic pyrophosphate transport regulator [Source:RGD Symbol;Acc:619925]
ENSRNOG00000000417	1191	1104	1233	2076	1500	1929	1176	1835	-0.700793	-6.15186	7.65774812972807e-10	2.77376463043795e-08	Numa1	1	156326259	156372855	+	protein_coding	nuclear mitotic apparatus protein 1 [Source:RGD Symbol;Acc:1308777]
ENSRNOG00000020140	1022	988	1002	1956	1392	1573	1004	1640.33333333333	-0.768922	-6.14454	8.01935175836607e-10	2.89760655917767e-08	Pigq	10	14942577	14958584	-	protein_coding	phosphatidylinositol glycan anchor biosynthesis, class Q [Source:RGD Symbol;Acc:1359535]
ENSRNOG00000020853	1843	1850	1738	3466	2366	2933	1810.33333333333	2921.66666666667	-0.747133	-6.14112	8.19441421544646e-10	2.95360430030284e-08	Scap	8	110306031	110360666	+	protein_coding	SREBF chaperone [Source:RGD Symbol;Acc:1309378]
ENSRNOG00000029134	4331	4866	4162	9382	6472	7136	4453	7663.33333333333	-0.840568	-6.1339	8.5749403185367e-10	3.08320470230809e-08	Adgrl1	19	24204360	24244139	-	protein_coding	adhesion G protein-coupled receptor L1 [Source:RGD Symbol;Acc:620768]
ENSRNOG00000046851	122	109	86	322	205	244	105.666666666667	257	-1.3401	-6.12917	8.83376165899103e-10	3.16851948675908e-08	Tmem121b	4	153698194	153699912	-	protein_coding	transmembrane protein 121B [Source:RGD Symbol;Acc:1565302]
ENSRNOG00000008320	998	736	837	366	385	496	857	415.666666666667	0.973778010841414	6.12593691419948	9.01515229836921e-10	3.22315782669224e-08	Lypla1	5	14679606	14708746	-	protein_coding	lysophospholipase 1 [Source:RGD Symbol;Acc:3025]
ENSRNOG00000037505	870	933	909	1666	1169	1655	904	1496.66666666667	-0.780903	-6.12568	9.02992672784716e-10	3.22315782669224e-08	Ulk1	12	45851710	45877966	+	protein_coding	unc-51 like autophagy activating kinase 1 [Source:RGD Symbol;Acc:1589743]
ENSRNOG00000014192	1229	1069	1104	656	596	722	1134	658	0.719058025609561	6.12411325568701	9.11900184107224e-10	3.22505352241344e-08	Naa30	15	22455662	22474789	+	protein_coding	N(alpha)-acetyltransferase 30, NatC catalytic subunit [Source:RGD Symbol;Acc:1559923]
ENSRNOG00000018788	1181	1293	1232	2321	1671	2007	1235.33333333333	1999.66666666667	-0.752436	-6.12391	9.13081383802961e-10	3.22505352241344e-08	Btbd2	7	9060788	9075344	+	protein_coding	BTB domain containing 2 [Source:RGD Symbol;Acc:1566094]
ENSRNOG00000047307	636	606	619	1354	836	1118	620.333333333333	1102.66666666667	-0.883696	-6.1237	9.14289279337318e-10	3.22505352241344e-08	Cntfr	5	56823965	56841392	-	protein_coding	ciliary neurotrophic factor receptor [Source:RGD Symbol;Acc:1303100]
ENSRNOG00000010771	1137	1233	1330	2472	1645	2159	1233.33333333333	2092	-0.81641	-6.12367	9.14447261733886e-10	3.22505352241344e-08	Pkd1	10	13573021	13621128	+	protein_coding	polycystin 1, transient receptor potential channel interacting [Source:RGD Symbol;Acc:3333]
ENSRNOG00000010147	1391	1053	1166	512	598	668	1203.33333333333	592.666666666667	0.94566372249256	6.12366182283596	9.14488860904669e-10	3.22505352241344e-08	Pdcd10	2	160303449	160346018	-	protein_coding	programmed cell death 10 [Source:RGD Symbol;Acc:1359329]
ENSRNOG00000020038	1196	1278	1098	2630	1975	1855	1190.66666666667	2153.33333333333	-0.919118	-6.11046	9.93440474204084e-10	3.49510421379073e-08	Chpf	9	76963184	76967878	-	protein_coding	chondroitin polymerizing factor [Source:RGD Symbol;Acc:1359458]
ENSRNOG00000066854	377	301	362	188	113	145	346.666666666667	148.666666666667	1.16267511021468	6.10403578932225	1.03423111798343e-09	3.62992907423968e-08	LOC120098269	18	25404131	25405980	+	lncRNA	uncharacterized LOC120098269 [Source:RGD Symbol;Acc:41202102]
ENSRNOG00000006901	1064	1089	1069	700	490	593	1074	594.333333333333	0.79539574749253	6.10223638116479	1.04594532226392e-09	3.66230283552696e-08	Cd320	7	14609146	14631976	+	protein_coding	CD320 molecule [Source:RGD Symbol;Acc:1305860]
ENSRNOG00000014690	1215	1160	1152	2122	1540	1843	1175.66666666667	1835	-0.70228	-6.10043	1.05781731611704e-09	3.69507397881642e-08	Pigt	3	153227420	153236887	+	protein_coding	phosphatidylinositol glycan anchor biosynthesis, class T [Source:RGD Symbol;Acc:1307156]
ENSRNOG00000004793	681	745	730	1554	1056	1189	718.666666666667	1266.33333333333	-0.875062	-6.09579	1.08897501589844e-09	3.79489729473992e-08	Ncln	7	8211996	8221934	+	protein_coding	nicalin [Source:RGD Symbol;Acc:1309355]
ENSRNOG00000043866	126275	86575	134918	41178	53652	60183	115922.666666667	51671	1.08423041034034	6.08927956755028	1.13419910436719e-09	3.94315177986381e-08	AY172581.24	MT	1094	2664	+	Mt_rRNA	NULL
ENSRNOG00000056617	1237	1107	1132	2368	1641	1806	1158.66666666667	1938.33333333333	-0.80403	-6.08625	1.15584878465333e-09	4.00894156299809e-08	Zswim8	15	3573780	3589487	-	protein_coding	zinc finger, SWIM-type containing 8 [Source:RGD Symbol;Acc:1309414]
ENSRNOG00000028899	931	805	898	363	444	485	878	430.666666666667	0.952293103607376	6.07950359847058	1.20555176867561e-09	4.17149277885731e-08	Zbtb33	X	116963347	116971023	+	protein_coding	zinc finger and BTB domain containing 33 [Source:RGD Symbol;Acc:1566309]
ENSRNOG00000005330	563	657	568	1151	841	1087	596	1026.33333333333	-0.839382	-6.07715	1.22338607928181e-09	4.2232665919996e-08	Crebbp	10	11335953	11461888	+	protein_coding	CREB binding protein [Source:RGD Symbol;Acc:2401]
ENSRNOG00000017372	931	852	839	488	461	409	874	452.666666666667	0.8754937309543	6.07378881352871	1.24927001191047e-09	4.3025210293104e-08	Higd2a	17	10021859	10022796	-	protein_coding	HIG1 hypoxia inducible domain family, member 2A [Source:RGD Symbol;Acc:1309691]
ENSRNOG00000055499	952	935	941	1696	1211	1547	942.666666666667	1484.66666666667	-0.713102	-6.06328	1.33375071101726e-09	4.58274251313546e-08	Grid1	16	10138925	10885808	+	protein_coding	glutamate ionotropic receptor delta type subunit 1 [Source:RGD Symbol;Acc:68366]
ENSRNOG00000018007	805	725	791	440	399	356	773.666666666667	398.333333333333	0.884855762614772	6.05895219807389	1.37011098462111e-09	4.69670213049838e-08	Gtf2h5	1	46656859	46664939	+	protein_coding	general transcription factor IIH subunit 5 [Source:RGD Symbol;Acc:1560991]
ENSRNOG00000013714	1033	883	1015	526	536	539	977	533.666666666667	0.798649022575945	6.05821751530915	1.37638197043216e-09	4.70722633887797e-08	Snrpd1	18	1696852	1708256	+	protein_coding	small nuclear ribonucleoprotein D1 polypeptide [Source:RGD Symbol;Acc:1306345]
ENSRNOG00000015215	1460	1306	1310	743	764	697	1358.66666666667	734.666666666667	0.811043106095559	6.0554445555617	1.40030400714005e-09	4.77792824338783e-08	Cript	6	7580703	7589399	-	protein_coding	CXXC repeat containing interactor of PDZ3 domain [Source:RGD Symbol;Acc:621545]
ENSRNOG00000031053	43307	29860	44139	14878	14602	23879	39102	17786.3333333333	1.07345109994129	6.05335535016253	1.41859457256123e-09	4.82913235742717e-08	Mt-nd4l	MT	9870	10166	+	protein_coding	mitochondrially encoded NADH:ubiquinone oxidoreductase core subunit 4L [Source:RGD Symbol;Acc:620494]
ENSRNOG00000016411	786	657	897	364	394	356	780	371.333333333333	0.992055482734242	6.04891102745717	1.45828161894951e-09	4.95276893493567e-08	Rps12	1	21680852	21683014	+	protein_coding	ribosomal protein S12 [Source:RGD Symbol;Acc:62024]
ENSRNOG00000017500	2586	2716	2663	5232	3278	5620	2655	4710	-0.873095	-6.04144	1.52746422690553e-09	5.17578085734395e-08	Mtss2	19	38693194	38713507	+	protein_coding	MTSS I-BAR domain containing 2 [Source:RGD Symbol;Acc:1309731]
ENSRNOG00000069455	140	103	137	37	33	44	126.666666666667	38	1.67047811719341	6.03654128280969	1.57452484165705e-09	5.31273546313984e-08	ENSRNOG00000069455	13	55352567	55355339	-	lncRNA	NULL
ENSRNOG00000010895	6404	5560	5994	3080	3307	3905	5986	3430.66666666667	0.732004898387584	6.03648158098988	1.57510720925403e-09	5.31273546313984e-08	Tmem30a	8	80729619	80753248	-	protein_coding	transmembrane protein 30A [Source:RGD Symbol;Acc:1303315]
ENSRNOG00000020225	2252	2536	2261	4619	3277	3728	2349.66666666667	3874.66666666667	-0.779237	-6.02468	1.69445247806993e-09	5.70220094793966e-08	Dlgap4	3	145175479	145270490	+	protein_coding	DLG associated protein 4 [Source:RGD Symbol;Acc:708350]
ENSRNOG00000023393	827	755	728	1591	1053	1283	770	1309	-0.823437	-6.02077	1.73593760658571e-09	5.82846996402956e-08	Nup214	3	15255119	15340568	+	protein_coding	nucleoporin 214 [Source:RGD Symbol;Acc:1304977]
ENSRNOG00000050410	716	624	620	364	337	351	653.333333333333	350.666666666667	0.827909045272932	6.0162944642555	1.78454827780426e-09	5.97803347913198e-08	Snrpd3	20	13130119	13145978	-	protein_coding	small nuclear ribonucleoprotein D3 polypeptide [Source:RGD Symbol;Acc:1597573]
ENSRNOG00000022802	812	967	800	1663	1228	1504	859.666666666667	1465	-0.825144	-6.01365	1.8139073130689e-09	6.06245632172501e-08	Tmem184b	7	110925092	110967943	-	protein_coding	transmembrane protein 184B [Source:RGD Symbol;Acc:1306591]
ENSRNOG00000052687	2424	2721	2591	4889	3258	4579	2578.66666666667	4242	-0.769416	-6.01329	1.81799485780003e-09	6.06245632172501e-08	Megf8	1	80902574	80951613	+	protein_coding	multiple EGF-like-domains 8 [Source:RGD Symbol;Acc:621190]
ENSRNOG00000016302	1585	1480	1519	2540	2269	2223	1528	2344	-0.687884	-6.01198	1.83276064229708e-09	6.08941130099764e-08	Cnnm1	1	242296422	242353513	+	protein_coding	cyclin and CBS domain divalent metal cation transport mediator 1 [Source:RGD Symbol;Acc:1308728]
ENSRNOG00000070799	248	219	203	85	79	106	223.333333333333	90	1.24737540093787	6.01183413282274	1.83435958543585e-09	6.08941130099764e-08	Chac2	14	104720758	104728301	-	protein_coding	ChaC glutathione specific gamma-glutamylcyclotransferase 2 [Source:RGD Symbol;Acc:1309120]
ENSRNOG00000029450	3510	4059	3921	7954	5016	6686	3830	6552	-0.82533	-6.00997	1.85560687516888e-09	6.14607087978233e-08	Adgrb1	7	106404958	106476902	+	protein_coding	adhesion G protein-coupled receptor B1 [Source:RGD Symbol;Acc:1305608]
ENSRNOG00000014742	666	689	733	1342	1032	1087	696	1153.66666666667	-0.792615	-6.00736	1.88571911973816e-09	6.22095427214641e-08	Ankrd13b	10	62319647	62340253	-	protein_coding	ankyrin repeat domain 13B [Source:RGD Symbol;Acc:1564005]
ENSRNOG00000058476	1474	1727	1626	2847	2118	2830	1609	2598.33333333333	-0.746044	-6.00727	1.88667591824922e-09	6.22095427214641e-08	Mast2	5	129775676	129915606	-	protein_coding	microtubule associated serine/threonine kinase 2 [Source:RGD Symbol;Acc:1304573]
ENSRNOG00000033152	90	81	80	18	18	22	83.6666666666667	19.3333333333333	2.04743576901648	5.99968384200605	1.9770208141043e-09	6.50426579244246e-08	Rps18l1	10	101204500	101205146	-	protein_coding	ribosomal protein S18-like 1 [Source:RGD Symbol;Acc:2321678]
ENSRNOG00000015550	2989	2237	2093	1223	1235	1349	2439.66666666667	1269	0.869090404509217	5.99697580080491	2.01026003128446e-09	6.59885804019402e-08	Ptgds	3	8281899	8284833	-	protein_coding	prostaglandin D2 synthase [Source:RGD Symbol;Acc:3433]
ENSRNOG00000019869	363	463	404	850	625	768	410	747.666666666667	-0.922383	-5.99079	2.08821580406975e-09	6.83948811016699e-08	Lrfn1	1	83682964	83761449	+	protein_coding	leucine rich repeat and fibronectin type III domain containing 1 [Source:RGD Symbol;Acc:1304707]
ENSRNOG00000046021	1991	2032	2249	4676	3054	3288	2090.66666666667	3672.66666666667	-0.871675	-5.98617	2.14839982243497e-09	7.02097061971748e-08	Pcsk1n	X	14580038	14583566	-	protein_coding	proprotein convertase subtilisin/kexin type 1 inhibitor [Source:RGD Symbol;Acc:3617]
ENSRNOG00000001235	3776	3478	3472	5571	5042	5127	3575.33333333333	5246.66666666667	-0.623518	-5.98223	2.20108716987132e-09	7.17720352996178e-08	Gna12	12	13805698	13886255	+	protein_coding	G protein subunit alpha 12 [Source:RGD Symbol;Acc:71018]
ENSRNOG00000050282	1566	1764	1577	3426	2173	2841	1635.66666666667	2813.33333333333	-0.834041	-5.9786	2.25059456923064e-09	7.32239905643934e-08	Srcap	1	182118416	182176610	+	protein_coding	Snf2-related CREBBP activator protein [Source:RGD Symbol;Acc:1565642]
ENSRNOG00000047628	798	751	729	1523	1096	1183	759.333333333333	1267.33333333333	-0.801287	-5.97544	2.29474441556509e-09	7.44956101000003e-08	Khsrp	9	1862899	1872451	-	protein_coding	KH-type splicing regulatory protein [Source:RGD Symbol;Acc:621828]
ENSRNOG00000042126	174	123	181	30	56	38	159.333333333333	41.3333333333333	1.85191244505817	5.96933742823849	2.38218991198208e-09	7.71640635365825e-08	Lsm5	4	85951073	85954289	-	protein_coding	LSM5 homolog, U6 small nuclear RNA and mRNA degradation associated [Source:RGD Symbol;Acc:1308655]
ENSRNOG00000037483	1597	1540	1551	2514	1937	2420	1562.66666666667	2290.33333333333	-0.611794	-5.96636	2.42607120240497e-09	7.84127540715769e-08	Ep400	12	45891916	45998861	+	protein_coding	E1A binding protein p400 [Source:RGD Symbol;Acc:1304733]
ENSRNOG00000012808	590	646	652	1316	935	1019	629.333333333333	1090	-0.852252	-5.96552	2.43850459306213e-09	7.86417731262538e-08	Tmem259	7	9722485	9730932	+	protein_coding	transmembrane protein 259 [Source:RGD Symbol;Acc:1311136]
ENSRNOG00000016133	2418	1742	2263	991	1144	1118	2141	1084.33333333333	0.900135500256784	5.95158356862678	2.65560364391168e-09	8.54558144143658e-08	Sumo1	9	61077435	61108761	-	protein_coding	small ubiquitin-like modifier 1 [Source:RGD Symbol;Acc:1306919]
ENSRNOG00000001528	2358	2357	2377	1201	860	1571	2364	1210.66666666667	0.917063173066849	5.94904694064192	2.69708290327653e-09	8.66010942698355e-08	Gap43	11	58376371	58470045	+	protein_coding	growth associated protein 43 [Source:RGD Symbol;Acc:62071]
ENSRNOG00000015430	1251	1481	1256	2835	1751	2562	1329.33333333333	2382.66666666667	-0.889408	-5.9395	2.85886812495185e-09	9.15958924739475e-08	Nlgn2	10	54544588	54558434	-	protein_coding	neuroligin 2 [Source:RGD Symbol;Acc:621118]
ENSRNOG00000062272	639	545	726	356	285	351	636.666666666667	330.666666666667	0.881022685341052	5.93746299992636	2.89466343834098e-09	9.25411315744401e-08	LOC100361933	17	15242592	15243105	+	protein_coding	ribosomal protein S12-like [Source:RGD Symbol;Acc:2319147]
ENSRNOG00000064186	5128	4748	4856	3285	2814	2754	4910.66666666667	2951	0.665084205161858	5.93286889446878	2.97686556981079e-09	9.49626574178688e-08	Tagln3	11	55099743	55113485	+	protein_coding	transgelin 3 [Source:RGD Symbol;Acc:69301]
ENSRNOG00000030355	614	657	541	1258	803	1281	604	1114	-0.931257	-5.92958	3.03701929904883e-09	9.66718740515412e-08	Mroh1	7	108102734	108172146	+	protein_coding	maestro heat-like repeat family member 1 [Source:RGD Symbol;Acc:1642414]
ENSRNOG00000050051	345	191	306	78	105	98	280.666666666667	93.6666666666667	1.49650384544973	5.92594630751112	3.10504037226944e-09	9.86235933360569e-08	Pin4	X	67232081	67238702	+	protein_coding	peptidylprolyl cis/trans isomerase, NIMA-interacting 4 [Source:RGD Symbol;Acc:1590326]
ENSRNOG00000048036	1633	1720	1542	3424	2062	3007	1631.66666666667	2831	-0.843887	-5.91253	3.36900886660855e-09	1.06777250845572e-07	Ncan	16	19301969	19328436	+	protein_coding	neurocan [Source:RGD Symbol;Acc:619941]
ENSRNOG00000045931	2418	2663	2370	4420	3169	4100	2483.66666666667	3896.33333333333	-0.704771	-5.91138	3.39253900135438e-09	1.07291781836382e-07	Sik3	8	46311989	46522444	+	protein_coding	SIK family kinase 3 [Source:RGD Symbol;Acc:1593938]
ENSRNOG00000002070	301	282	282	139	129	133	288.333333333333	133.666666666667	1.04067976869205	5.9044501414446	3.538248545679e-09	1.11510093449781e-07	Mrpl1	14	13300522	13359721	-	protein_coding	mitochondrial ribosomal protein L1 [Source:RGD Symbol;Acc:1306850]
ENSRNOG00000012085	445	390	451	240	190	175	428.666666666667	201.666666666667	1.01883910659601	5.90431796553603	3.54108619890164e-09	1.11510093449781e-07	Isca2	6	104418454	104420045	+	protein_coding	iron-sulfur cluster assembly 2 [Source:RGD Symbol;Acc:1563216]
ENSRNOG00000005927	2018	1735	1935	1182	1034	1292	1896	1169.33333333333	0.632242286494557	5.9012020378494	3.60862668937032e-09	1.13394154046752e-07	Cpsf6	7	52956589	52988122	-	protein_coding	cleavage and polyadenylation specific factor 6 [Source:RGD Symbol;Acc:1304640]
ENSRNOG00000024539	686	635	629	398	311	308	650	339	0.872772882425089	5.90023565679322	3.62982745484308e-09	1.13717076608622e-07	Ndufb6	5	55400543	55410181	-	protein_coding	NADH:ubiquinone oxidoreductase subunit B6 [Source:RGD Symbol;Acc:1311354]
ENSRNOG00000005982	758	549	699	275	328	340	668.666666666667	314.333333333333	1.01013829262474	5.90002937103693	3.634368693462e-09	1.13717076608622e-07	C1d	14	91660989	91672852	+	protein_coding	C1D nuclear receptor corepressor [Source:RGD Symbol;Acc:1560600]
ENSRNOG00000020363	750	780	720	1584	980	1354	750	1306	-0.851689	-5.8993	3.65042550202135e-09	1.13976979687316e-07	Med25	1	95360284	95375877	-	protein_coding	mediator complex subunit 25 [Source:RGD Symbol;Acc:1305137]
ENSRNOG00000064915	791	758	701	399	402	421	750	407.333333333333	0.810557866149392	5.89886815325226	3.66003548000726e-09	1.1403491900209e-07	ENSRNOG00000064915	3	22929229	22931452	-	lncRNA	NULL
ENSRNOG00000021540	2393	2318	2562	1405	1070	1669	2424.33333333333	1381.33333333333	0.756981865217206	5.89120044984468	3.83400143198398e-09	1.19202589976229e-07	Rnf227	10	54059947	54063010	+	protein_coding	ring finger protein 227 [Source:RGD Symbol;Acc:1563441]
ENSRNOG00000020088	734	802	727	1460	1442	1168	754.333333333333	1356.66666666667	-0.922403	-5.88205	4.05216683677777e-09	1.25719758442308e-07	Klhl26	16	18952234	18977328	+	protein_coding	kelch-like family member 26 [Source:RGD Symbol;Acc:1312034]
ENSRNOG00000021101	123	115	139	269	217	279	125.666666666667	255	-1.0827	-5.88015	4.09888244764477e-09	1.26901400579082e-07	Sema6c	2	182737474	182746856	+	protein_coding	semaphorin 6C [Source:RGD Symbol;Acc:3659]
ENSRNOG00000046647	4271	3654	3947	2300	2251	2699	3957.33333333333	2416.66666666667	0.642808948055205	5.87236485485925	4.29621908672358e-09	1.32731508170918e-07	Bpnt2	5	17772608	17802570	-	protein_coding	3'(2'), 5'-bisphosphate nucleotidase 2 [Source:RGD Symbol;Acc:1306455]
ENSRNOG00000026646	1212	905	1087	611	558	606	1068	591.666666666667	0.780504219845007	5.86866272346304	4.39324093823885e-09	1.3529569450118e-07	Ndufs5	5	135974034	135979603	-	protein_coding	NADH:ubiquinone oxidoreductase subunit S5 [Source:RGD Symbol;Acc:1311081]
ENSRNOG00000004681	1585	1373	1485	595	725	900	1481	740	0.929143249625458	5.86849765920494	4.39761607313776e-09	1.3529569450118e-07	Eny2	7	75581240	75605897	+	protein_coding	ENY2, transcription and export complex 2 subunit [Source:RGD Symbol;Acc:1596439]
ENSRNOG00000022267	370	364	381	810	488	777	371.666666666667	691.666666666667	-0.94548	-5.86126	4.59375697758342e-09	1.41035052426601e-07	AABR07039334.1	X	68023294	68024825	+	protein_coding	NULL
ENSRNOG00000027057	1225	1245	1117	2091	1627	1831	1195.66666666667	1849.66666666667	-0.691401	-5.8588	4.66228618012451e-09	1.42840792843565e-07	Gga3	10	100825426	100844462	-	protein_coding	golgi associated, gamma adaptin ear containing, ARF binding protein 3 [Source:RGD Symbol;Acc:1309553]
ENSRNOG00000004650	1119	1190	1187	2481	1635	1846	1165.33333333333	1987.33333333333	-0.827309	-5.85434	4.78906994275832e-09	1.46420088520174e-07	Begain	6	127943651	127979841	-	protein_coding	brain-enriched guanylate kinase-associated [Source:RGD Symbol;Acc:708347]
ENSRNOG00000021123	135	131	124	49	32	48	130	43	1.53966279088098	5.84277736423808	5.13376090303885e-09	1.56632962323837e-07	AC098622.1	1	204055499	204077329	+	protein_coding	NULL
ENSRNOG00000002229	1351	1698	1436	3300	1960	3072	1495	2777.33333333333	-0.937609	-5.84156	5.17147017378219e-09	1.57456812371927e-07	Adcy5	11	65471612	65618974	-	protein_coding	adenylate cyclase 5 [Source:RGD Symbol;Acc:71014]
ENSRNOG00000020134	805	768	811	1479	1126	1193	794.666666666667	1266	-0.73606	-5.83361	5.42422206142739e-09	1.64811176932544e-07	Upf1	16	19076322	19096568	+	protein_coding	UPF1, RNA helicase and ATPase [Source:RGD Symbol;Acc:1589127]
ENSRNOG00000002323	529	469	534	252	241	307	510.666666666667	266.666666666667	0.871548388221283	5.83245321163422	5.46183232068798e-09	1.65611765171211e-07	Chmp1b2	X	72860409	72901246	-	protein_coding	charged multivesicular body protein 1B2 [Source:RGD Symbol;Acc:1566265]
ENSRNOG00000022421	1412	1311	1434	2949	2073	2057	1385.66666666667	2359.66666666667	-0.831996	-5.82938	5.56325387201214e-09	1.68339941238293e-07	Crtc1	16	18988250	19043381	+	protein_coding	CREB regulated transcription coactivator 1 [Source:RGD Symbol;Acc:1589158]
ENSRNOG00000024964	805	717	732	387	398	454	751.333333333333	413	0.79362325207059	5.82773994358501	5.61830375875515e-09	1.69558837356251e-07	Nufip2	10	62574882	62600346	+	protein_coding	nuclear FMR1 interacting protein 2 [Source:RGD Symbol;Acc:1596719]
ENSRNOG00000031033	167943	121314	183455	77107	71693	98896	157570.666666667	82565.3333333333	0.865712647315893	5.82749375612705	5.62659544606625e-09	1.69558837356251e-07	Mt-nd2	MT	3904	4942	+	protein_coding	mitochondrially encoded NADH:ubiquinone oxidoreductase core subunit 2 [Source:RGD Symbol;Acc:620556]
ENSRNOG00000001708	847	908	788	1610	1215	1332	847.666666666667	1385.66666666667	-0.769976	-5.82076	5.85809853014661e-09	1.76148749637492e-07	Dvl3	11	80366117	80382462	-	protein_coding	dishevelled segment polarity protein 3 [Source:RGD Symbol;Acc:1308834]
ENSRNOG00000027489	298	365	315	688	460	732	326	626.666666666667	-0.990844	-5.82044	5.86922938408615e-09	1.76148749637492e-07	Mn1	12	45183085	45221651	-	protein_coding	MN1 proto-oncogene, transcriptional regulator [Source:RGD Symbol;Acc:1565571]
ENSRNOG00000027408	1089	784	922	319	455	458	931.666666666667	410.666666666667	1.09752464180508	5.81382635924531	6.10607527939844e-09	1.82883794417176e-07	Ppid	2	164727779	164740221	+	protein_coding	peptidylprolyl isomerase D [Source:RGD Symbol;Acc:1303174]
ENSRNOG00000030721	630	683	682	1243	963	1036	665	1080.66666666667	-0.762938	-5.8117	6.18409840123669e-09	1.84844209529648e-07	Fbrsl1	12	46231495	46320357	+	protein_coding	fibrosin-like 1 [Source:RGD Symbol;Acc:1563342]
ENSRNOG00000069581	1455	1163	1408	737	748	673	1342	719.333333333333	0.821466628267146	5.81130157836814	6.19889763617202e-09	1.84910727459525e-07	Rpl22	5	162833740	162843368	+	protein_coding	ribosomal protein L22 [Source:RGD Symbol;Acc:621189]
ENSRNOG00000033177	109	80	94	18	25	27	94.3333333333333	23.3333333333333	1.93988094414513	5.80906826632462	6.28214717432352e-09	1.87014688958708e-07	LOC100360453	5	68280970	68281345	-	protein_coding	chromobox homolog 3-like [Source:RGD Symbol;Acc:2322103]
ENSRNOG00000025235	8784	9261	8300	16476	10778	14721	8781.66666666667	13991.6666666667	-0.72406	-5.8072	6.35273938329969e-09	1.88734111860213e-07	Tmem130	12	9837055	9862840	+	protein_coding	transmembrane protein 130 [Source:RGD Symbol;Acc:1563248]
ENSRNOG00000029394	971	1035	1031	1856	1275	1729	1012.33333333333	1620	-0.732523	-5.80353	6.49341514045042e-09	1.92251267046524e-07	Dusp8	1	197169422	197182921	-	protein_coding	dual specificity phosphatase 8 [Source:RGD Symbol;Acc:1306425]
ENSRNOG00000009719	2732	2863	2811	4885	3598	4182	2802	4221.66666666667	-0.650849	-5.80343	6.49727184292957e-09	1.92251267046524e-07	C2cd2l	8	44648079	44658340	-	protein_coding	C2CD2-like [Source:RGD Symbol;Acc:1310281]
ENSRNOG00000010488	2421	2470	2509	4421	2958	4198	2466.66666666667	3859	-0.698488	-5.79004	7.03687809125654e-09	2.07799857851443e-07	Zmiz1	16	1027325	1232597	+	protein_coding	zinc finger, MIZ-type containing 1 [Source:RGD Symbol;Acc:1311620]
ENSRNOG00000011451	782	899	814	1567	1215	1306	831.666666666667	1362.66666666667	-0.77364	-5.78612	7.20313309867287e-09	2.12283116932031e-07	Lrp3	1	87844868	87859110	-	protein_coding	LDL receptor related protein 3 [Source:RGD Symbol;Acc:619729]
ENSRNOG00000068487	1127	899	1075	530	562	603	1033.66666666667	565	0.7972413601535	5.78296889951434	7.33936359899766e-09	2.15865362173719e-07	Mzt1	15	75786994	75797589	-	protein_coding	mitotic spindle organizing protein 1 [Source:RGD Symbol;Acc:1592140]
ENSRNOG00000036971	347	272	295	155	128	146	304.666666666667	143	1.02424138053256	5.78258793324974	7.35600955196504e-09	2.15923106728938e-07	Smim26	3	131990291	131992132	+	protein_coding	small integral membrane protein 26 [Source:RGD Symbol;Acc:1566320]
ENSRNOG00000019321	2124	2130	2154	1428	917	1334	2136	1226.33333333333	0.748484449305461	5.78217351266386	7.37415894994249e-09	2.16024664378196e-07	Cck	8	121153500	121160084	-	protein_coding	cholecystokinin [Source:RGD Symbol;Acc:2288]
ENSRNOG00000014744	1827	1594	1495	2793	2083	2637	1638.66666666667	2504.33333333333	-0.672277	-5.7794	7.49656317976129e-09	2.19173873005108e-07	Pacs2	6	132096901	132154583	+	protein_coding	phosphofurin acidic cluster sorting protein 2 [Source:RGD Symbol;Acc:1597262]
ENSRNOG00000017417	2606	2398	2578	1750	1409	1473	2527.33333333333	1544	0.644452843776643	5.77737829786019	7.58735651661931e-09	2.21388224074213e-07	Gabarap	10	54714198	54717765	+	protein_coding	GABA type A receptor-associated protein [Source:RGD Symbol;Acc:61911]
ENSRNOG00000069091	542	555	531	1081	899	821	542.666666666667	933.666666666667	-0.851566	-5.77612	7.64429592216421e-09	2.22607952141281e-07	Paqr4	10	12758972	12762584	-	protein_coding	progestin and adipoQ receptor family member 4 [Source:RGD Symbol;Acc:1309533]
ENSRNOG00000053456	674	578	573	331	318	289	608.333333333333	312.666666666667	0.886166870906983	5.77307595908893	7.78373307242167e-09	2.26220510994137e-07	Lage3	X	152138218	152139632	-	protein_coding	L antigen family, member 3 [Source:RGD Symbol;Acc:1562476]
ENSRNOG00000007040	1030	917	926	520	509	616	957.666666666667	548.333333333333	0.737154024081497	5.76960469404885	7.94577015521185e-09	2.30474350892595e-07	Timm17a	13	46730660	46742655	-	protein_coding	translocase of inner mitochondrial membrane 17A [Source:RGD Symbol;Acc:3862]
ENSRNOG00000008831	1243	1160	1015	2425	1694	1765	1139.33333333333	1961.33333333333	-0.845719	-5.76787	8.0280018586076e-09	2.32401171914731e-07	Hcn2	7	9970368	9988841	-	protein_coding	hyperpolarization activated cyclic nucleotide gated potassium and sodium channel 2 [Source:RGD Symbol;Acc:620689]
ENSRNOG00000004049	2273	2083	2086	5034	4326	3030	2147.33333333333	4130	-1.0216	-5.76531	8.15098330925486e-09	2.35497761386841e-07	Baiap2	10	105223090	105290134	+	protein_coding	BAR/IMD domain containing adaptor protein 2 [Source:RGD Symbol;Acc:619814]
ENSRNOG00000029535	1066	1021	1190	1892	1359	1929	1092.33333333333	1726.66666666667	-0.716574	-5.76268	8.27874663920205e-09	2.38720094266873e-07	Nrbp2	7	107799497	107805230	-	protein_coding	nuclear receptor binding protein 2 [Source:RGD Symbol;Acc:1591749]
ENSRNOG00000011413	3287	2654	3061	1929	1733	1914	3000.66666666667	1858.66666666667	0.621093779682568	5.76145080352598	8.33939719674589e-09	2.39998385861732e-07	Scp2	5	122776549	122881287	-	protein_coding	sterol carrier protein 2 [Source:RGD Symbol;Acc:3642]
ENSRNOG00000047491	1854	1787	1901	3507	2201	3628	1847.33333333333	3112	-0.801159	-5.75984	8.41937150499805e-09	2.41826713579104e-07	AABR07037520.1	X	19563794	19567126	-	protein_coding	NULL
ENSRNOG00000005366	886	800	752	474	439	444	812.666666666667	452.333333333333	0.775171496795085	5.75359882172801	8.73633398511973e-09	2.50441574240099e-07	Fam98b	3	104134824	104163704	+	protein_coding	family with sequence similarity 98, member B [Source:RGD Symbol;Acc:1564603]
ENSRNOG00000009856	1641	1328	1347	720	777	874	1438.66666666667	790.333333333333	0.791110351045582	5.7493818488231	8.95703198813586e-09	2.56268701201412e-07	Sypl1	6	49565154	49585330	+	protein_coding	synaptophysin-like 1 [Source:RGD Symbol;Acc:1359569]
ENSRNOG00000004131	259	227	307	546	409	487	264.333333333333	480.666666666667	-0.925509	-5.74894	8.98065524003154e-09	2.56445662058066e-07	Pkn1	19	24442122	24470107	+	protein_coding	protein kinase N1 [Source:RGD Symbol;Acc:69308]
ENSRNOG00000013254	1432	1357	1356	945	734	811	1381.66666666667	830	0.671545428230194	5.74714585795828	9.07624321854597e-09	2.5867293172856e-07	Dctn6	16	58077585	58096968	+	protein_coding	dynactin subunit 6 [Source:RGD Symbol;Acc:1307549]
ENSRNOG00000054274	2134	2310	2157	3973	3280	3181	2200.33333333333	3478	-0.726858	-5.74642	9.11521060350967e-09	2.58747866597352e-07	Cacnb3	7	129783674	129797074	+	protein_coding	calcium voltage-gated channel auxiliary subunit beta 3 [Source:RGD Symbol;Acc:2248]
ENSRNOG00000005662	657	681	573	1062	879	1238	637	1059.66666666667	-0.791528	-5.74619	9.1276766642319e-09	2.58747866597352e-07	Grm7	4	143731259	144612344	+	protein_coding	glutamate metabotropic receptor 7 [Source:RGD Symbol;Acc:619857]
ENSRNOG00000009863	704	807	762	1434	973	1549	757.666666666667	1318.66666666667	-0.848283	-5.74608	9.1336645531343e-09	2.58747866597352e-07	Prrt3	4	146641173	146650317	-	protein_coding	proline-rich transmembrane protein 3 [Source:RGD Symbol;Acc:1562419]
ENSRNOG00000049330	578	455	473	273	246	236	502	251.666666666667	0.923648353369212	5.74560684775827	9.15918977751653e-09	2.58747866597352e-07	Mrpl30	9	40125430	40137257	+	protein_coding	mitochondrial ribosomal protein L30 [Source:RGD Symbol;Acc:1308196]
ENSRNOG00000024025	1037	991	971	1785	1269	1571	999.666666666667	1541.66666666667	-0.683659	-5.74547	9.16684608304232e-09	2.58747866597352e-07	Edc4	19	33774055	33787758	+	protein_coding	enhancer of mRNA decapping 4 [Source:RGD Symbol;Acc:1562009]
ENSRNOG00000063524	204	194	210	98	75	83	202.666666666667	85.3333333333333	1.18425438456416	5.7418281992095	9.36598198079085e-09	2.6386231994159e-07	Etfrf1	4	178180077	178185258	+	protein_coding	electron transfer flavoprotein regulatory factor 1 [Source:RGD Symbol;Acc:2320673]
ENSRNOG00000049099	80	85	78	23	12	22	81	19	2.04063825307218	5.74101452951067	9.41110150011105e-09	2.64626498395092e-07	AABR07017250.1	15	18308615	18309382	+	protein_coding	NULL
ENSRNOG00000003948	1013	908	924	1641	1201	1486	948.333333333333	1442.66666666667	-0.665685	-5.74049	9.44056709288789e-09	2.64948434480934e-07	Llgl1	10	45379515	45394094	+	protein_coding	LLGL scribble cell polarity complex component 1 [Source:RGD Symbol;Acc:3012]
ENSRNOG00000000718	1282	1161	1158	742	669	782	1200.33333333333	731	0.64921830620794	5.73136587428818	9.96251102408888e-09	2.78601640272506e-07	Cggbp1	11	2565484	2573031	+	protein_coding	CGG triplet repeat binding protein 1 [Source:RGD Symbol;Acc:1308129]
ENSRNOG00000017673	5143	5807	5578	9065	6900	8702	5509.33333333333	8222.33333333333	-0.63467	-5.73132	9.96494374971698e-09	2.78601640272506e-07	Brsk1	1	69134565	69160365	-	protein_coding	BR serine/threonine kinase 1 [Source:RGD Symbol;Acc:1563268]
ENSRNOG00000012199	1107	1035	1068	716	562	672	1070	650	0.656609519514889	5.72748096116181	1.0193287307428e-08	2.84444939550354e-07	Sox2	2	117536929	117539338	+	protein_coding	SRY-box transcription factor 2 [Source:RGD Symbol;Acc:1565646]
ENSRNOG00000046794	2874	2601	2788	1935	1560	1882	2754.33333333333	1792.33333333333	0.556582005809097	5.72463498318522	1.03656363991546e-08	2.88706531980998e-07	Khdrbs1	5	142063570	142089180	-	protein_coding	KH RNA binding domain containing, signal transduction associated 1 [Source:RGD Symbol;Acc:621459]
ENSRNOG00000009090	1282	1205	1153	780	632	600	1213.33333333333	670.666666666667	0.787200664300896	5.72105426039451	1.05865078453666e-08	2.9430091564076e-07	Dad1	15	27677268	27697347	-	protein_coding	defender against cell death 1 [Source:RGD Symbol;Acc:621028]
ENSRNOG00000000501	641	614	571	1218	884	944	608.666666666667	1015.33333333333	-0.800647	-5.71963	1.06753832531914e-08	2.96211671927231e-07	Zfp523	20	6243582	6266511	+	protein_coding	zinc finger protein 523 [Source:RGD Symbol;Acc:1306239]
ENSRNOG00000016167	742	677	662	1305	1030	1034	693.666666666667	1123	-0.761836	-5.70815	1.142129845725e-08	3.16276372390073e-07	Spata2L	19	51269078	51273510	-	protein_coding	spermatogenesis associated 2-like [Source:RGD Symbol;Acc:1560840]
ENSRNOG00000017279	2098	1814	1923	1282	1063	1018	1945	1121	0.724809698180274	5.70784546849849	1.14415225154032e-08	3.16276372390073e-07	Tmem50a	5	147123688	147138849	-	protein_coding	transmembrane protein 50A [Source:RGD Symbol;Acc:1305638]
ENSRNOG00000042855	878	910	907	1831	1133	1568	898.333333333333	1510.66666666667	-0.801539	-5.70467	1.16566287033048e-08	3.21617976943339e-07	Ahdc1	5	145228227	145294145	+	protein_coding	AT hook, DNA binding motif, containing 1 [Source:RGD Symbol;Acc:1310031]
ENSRNOG00000027028	356	399	375	207	171	177	376.666666666667	185	0.961909783801839	5.70229303176141	1.18206393081381e-08	3.25532437575803e-07	Lamtor4	12	17258623	17262480	+	protein_coding	late endosomal/lysosomal adaptor, MAPK and MTOR activator 4 [Source:RGD Symbol;Acc:1309735]
ENSRNOG00000032152	1841	1988	1839	3523	2698	2767	1889.33333333333	2996	-0.728066	-5.70116	1.18991729056462e-08	3.27082685514829e-07	Rab11fip3	10	15002926	15118479	-	protein_coding	RAB11 family interacting protein 3 [Source:RGD Symbol;Acc:1308952]
ENSRNOG00000014581	504	498	514	295	241	300	505.333333333333	278.666666666667	0.796809645598717	5.69299402040733	1.24830760410143e-08	3.42492754214843e-07	Trappc2l	19	50662507	50666192	+	protein_coding	trafficking protein particle complex subunit 2L [Source:RGD Symbol;Acc:1304906]
ENSRNOG00000049743	1184	1015	833	500	476	596	1010.66666666667	524	0.881564844306321	5.69214150656636	1.25455809895497e-08	3.43566692797613e-07	Gstm5	2	195531495	195534553	+	protein_coding	glutathione S-transferase, mu 5 [Source:RGD Symbol;Acc:61964]
ENSRNOG00000028892	714	735	757	1612	909	1486	735.333333333333	1335.66666666667	-0.907175	-5.68699	1.2929990286605e-08	3.53435756793332e-07	Prr36	12	2560536	2567742	-	protein_coding	proline rich 36 [Source:RGD Symbol;Acc:1566084]
ENSRNOG00000008484	81	63	74	17	15	17	72.6666666666667	16.3333333333333	2.08557298946783	5.67687420282858	1.37178275684866e-08	3.74275273139449e-07	Pdcl	3	21110167	21119715	-	protein_coding	phosducin like [Source:RGD Symbol;Acc:621135]
ENSRNOG00000017290	520	601	610	1131	873	916	577	973.333333333333	-0.816513	-5.67349	1.39915354416828e-08	3.81036148528495e-07	Zfp335	3	153627467	153647054	-	protein_coding	zinc finger protein 335 [Source:RGD Symbol;Acc:628751]
ENSRNOG00000056955	428	452	443	809	627	708	441	714.666666666667	-0.75824	-5.66185	1.49749706501494e-08	4.07064544142508e-07	Bicdl1	12	40876884	40966130	+	protein_coding	BICD family like cargo adaptor 1 [Source:RGD Symbol;Acc:1310292]
ENSRNOG00000008987	1993	2061	1891	1344	1075	1274	1981.66666666667	1231	0.625716646001444	5.65955567562741	1.51765408814924e-08	4.11782675651711e-07	Ndufb9	7	90436621	90488009	+	protein_coding	NADH:ubiquinone oxidoreductase subunit B9 [Source:RGD Symbol;Acc:1307114]
ENSRNOG00000011026	588	635	699	1195	866	1066	640.666666666667	1042.33333333333	-0.760252	-5.65902	1.52236818176918e-08	4.12301040167542e-07	Irf2bpl	6	106528053	106530401	-	protein_coding	interferon regulatory factor 2 binding protein-like [Source:RGD Symbol;Acc:1310994]
ENSRNOG00000049484	6703	7184	6633	12384	8371	10843	6840	10532.6666666667	-0.676823	-5.64673	1.63526962249987e-08	4.42063879935352e-07	Atp9a	3	157360359	157467818	-	protein_coding	ATPase phospholipid transporting 9A (putative) [Source:RGD Symbol;Acc:621421]
ENSRNOG00000031816	865	898	927	1563	1136	1435	896.666666666667	1378	-0.677728	-5.64442	1.65737696545149e-08	4.47218085393204e-07	Nckipsd	8	109511658	109522246	+	protein_coding	NCK interacting protein with SH3 domain [Source:RGD Symbol;Acc:1311323]
ENSRNOG00000025053	7528	8091	7196	14410	9095	13684	7605	12396.3333333333	-0.753467	-5.63994	1.70111480525508e-08	4.57735356188648e-07	Lrp1	7	63380356	63460910	-	protein_coding	LDL receptor related protein 1 [Source:RGD Symbol;Acc:1307535]
ENSRNOG00000057040	677	698	792	1215	1039	1123	722.333333333333	1125.66666666667	-0.705848	-5.63979	1.70257881024881e-08	4.57735356188648e-07	Spns2	10	57066897	57105957	-	protein_coding	SPNS lysolipid transporter 2, sphingosine-1-phosphate [Source:RGD Symbol;Acc:2303312]
ENSRNOG00000000044	643	566	626	1088	818	949	611.666666666667	951.666666666667	-0.700734	-5.63922	1.7082619963013e-08	4.58425199226403e-07	Tmem175	14	1073523	1089819	-	protein_coding	transmembrane protein 175 [Source:RGD Symbol;Acc:1309712]
ENSRNOG00000019560	7155	7263	6909	10733	8626	10303	7109	9887.33333333333	-0.537227	-5.63731	1.72727684583274e-08	4.62683666572246e-07	Pde2a	1	155813180	155915434	+	protein_coding	phosphodiesterase 2A [Source:RGD Symbol;Acc:620965]
ENSRNOG00000019356	216	222	236	471	315	451	224.666666666667	412.333333333333	-0.930105	-5.63197	1.78165092839061e-08	4.76381064598405e-07	Lrfn4	1	201888569	201891861	-	protein_coding	leucine rich repeat and fibronectin type III domain containing 4 [Source:RGD Symbol;Acc:1585286]
ENSRNOG00000053172	519	462	428	276	209	198	469.666666666667	227.666666666667	0.977840677383827	5.62872931959057	1.81542026692638e-08	4.8420071385501e-07	Ssr4	X	151524009	151528202	+	protein_coding	signal sequence receptor subunit 4 [Source:RGD Symbol;Acc:62034]
ENSRNOG00000033101	2550	2626	2612	4165	3207	3809	2596	3727	-0.582131	-5.62853	1.81748125967609e-08	4.8420071385501e-07	Myo18a	10	62654281	62755468	+	protein_coding	myosin XVIIIa [Source:RGD Symbol;Acc:1562698]
ENSRNOG00000012778	309	217	292	111	118	122	272.666666666667	117	1.14510897254508	5.62783304695825	1.82487584882251e-08	4.85291577446363e-07	Magoh	5	122639308	122646617	+	protein_coding	mago homolog, exon junction complex subunit [Source:RGD Symbol;Acc:1305174]
ENSRNOG00000014083	3773	4302	3641	6846	5261	5984	3905.33333333333	6030.33333333333	-0.686054	-5.62533	1.8515726206304e-08	4.91502291678531e-07	Iqsec3	4	154610934	154707310	-	protein_coding	IQ motif and Sec7 domain ArfGEF 3 [Source:RGD Symbol;Acc:1593191]
ENSRNOG00000069579	780	734	758	1410	1085	1111	757.333333333333	1202	-0.731824	-5.62195	1.88819247805602e-08	5.00319974455708e-07	C1qtnf4	3	76857735	76874139	+	protein_coding	C1q and TNF related 4 [Source:RGD Symbol;Acc:1311006]
ENSRNOG00000056765	4016	3558	4408	2755	2032	2573	3994	2453.33333333333	0.642483695476332	5.61445628365301	1.97181270578038e-08	5.21537367827451e-07	Rpl10	X	152054452	152056761	+	protein_coding	ribosomal protein L10 [Source:RGD Symbol;Acc:621178]
ENSRNOG00000000567	686	524	481	1033	816	1020	563.666666666667	956.333333333333	-0.826681	-5.61333	1.98474227095779e-08	5.24014718791836e-07	Unc5b	20	28697726	28764537	-	protein_coding	unc-5 netrin receptor B [Source:RGD Symbol;Acc:621756]
ENSRNOG00000027194	1644	1668	1958	3343	2316	2751	1756.66666666667	2803.33333333333	-0.732807	-5.61175	2.00292383611055e-08	5.2786734648462e-07	Sgsm2	10	59718183	59759447	-	protein_coding	small G protein signaling modulator 2 [Source:RGD Symbol;Acc:1306957]
ENSRNOG00000036917	383	394	402	187	203	186	393	192	0.95993500969056	5.61045728643767	2.01792675992381e-08	5.30205814493526e-07	Amn1	4	182155142	182182016	-	protein_coding	antagonist of mitotic exit network 1 homolog [Source:RGD Symbol;Acc:1308119]
ENSRNOG00000067661	2517	2083	2488	3495	3156	3535	2362.66666666667	3395.33333333333	-0.592587	-5.61036	2.01900758953063e-08	5.30205814493526e-07	Camk2n1	5	150673507	150676600	+	protein_coding	calcium/calmodulin-dependent protein kinase II inhibitor 1 [Source:RGD Symbol;Acc:708430]
ENSRNOG00000002821	2436	2426	2231	3673	2908	3590	2364.33333333333	3390.33333333333	-0.580347	-5.60759	2.05157913255852e-08	5.37798979026837e-07	Phlpp1	13	22308548	22530977	+	protein_coding	PH domain and leucine rich repeat protein phosphatase 1 [Source:RGD Symbol;Acc:621308]
ENSRNOG00000020862	532	587	507	1041	739	915	542	898.333333333333	-0.785403	-5.60521	2.07997241551451e-08	5.44271785454741e-07	Ptpn23	8	110360804	110383271	-	protein_coding	protein tyrosine phosphatase, non-receptor type 23 [Source:RGD Symbol;Acc:619892]
ENSRNOG00000008157	5840	5693	5578	9922	6601	9670	5703.66666666667	8731	-0.666551	-5.60413	2.09297631772427e-08	5.46247440878136e-07	Syn2	4	148186270	148344192	+	protein_coding	synapsin II [Source:RGD Symbol;Acc:3798]
ENSRNOG00000033844	1019	938	1011	635	524	657	989.333333333333	605.333333333333	0.645940678484992	5.60397152226337	2.09495142564442e-08	5.46247440878136e-07	Bex2	X	99219014	99220958	-	protein_coding	brain expressed X-linked 2 [Source:RGD Symbol;Acc:1564643]
ENSRNOG00000033568	7428	7700	6969	12726	9027	11236	7365.66666666667	10996.3333333333	-0.634763	-5.59863	2.16050642198946e-08	5.62343494544725e-07	Mapk8ip3	10	13918400	13958273	-	protein_coding	mitogen-activated protein kinase 8 interacting protein 3 [Source:RGD Symbol;Acc:1563691]
ENSRNOG00000000503	271	263	278	503	402	457	270.666666666667	454	-0.80979	-5.59748	2.17493468252066e-08	5.65098753377187e-07	Ppard	20	6298785	6363968	+	protein_coding	peroxisome proliferator-activated receptor delta [Source:RGD Symbol;Acc:3370]
ENSRNOG00000016218	1764	1986	1812	3225	2309	3060	1854	2864.66666666667	-0.682083	-5.59349	2.22551247001854e-08	5.77220218414331e-07	Gtf3c1	1	180203995	180270201	-	protein_coding	general transcription factor IIIC subunit 1 [Source:RGD Symbol;Acc:621048]
ENSRNOG00000060988	921	1030	1149	2018	1302	2221	1033.33333333333	1847	-0.884607	-5.5921	2.24342895475141e-08	5.80842714939687e-07	Kcnc4	2	195071769	195099233	-	protein_coding	potassium voltage-gated channel subfamily C member 4 [Source:RGD Symbol;Acc:1589169]
ENSRNOG00000063640	262	295	235	494	406	502	264	467.333333333333	-0.883539	-5.58505	2.33633312903529e-08	6.03287206423993e-07	Bri3bp	12	31173971	31188572	-	protein_coding	Bri3 binding protein [Source:RGD Symbol;Acc:1561711]
ENSRNOG00000033835	20710	21049	19574	32922	24532	30163	20444.3333333333	29205.6666666667	-0.573061	-5.5849	2.33832250551935e-08	6.03287206423993e-07	Dnm1	3	15604784	15648538	-	protein_coding	dynamin 1 [Source:RGD Symbol;Acc:71096]
ENSRNOG00000002569	643	595	622	288	323	372	620	327.666666666667	0.849431130534008	5.58022509388765	2.40207522078004e-08	6.18650055985837e-07	Mrps14	13	72408558	72434915	+	protein_coding	mitochondrial ribosomal protein S14 [Source:RGD Symbol;Acc:1309432]
ENSRNOG00000050404	163	127	141	290	240	288	143.666666666667	272.666666666667	-0.990097	-5.57809	2.43171693419005e-08	6.25189322276205e-07	Pmepa1	3	162012751	162060454	-	protein_coding	prostate transmembrane protein, androgen induced 1 [Source:RGD Symbol;Acc:1308255]
ENSRNOG00000055433	683	687	721	1343	1053	1022	697	1139.33333333333	-0.775216	-5.57021	2.54436348400123e-08	6.53008889977697e-07	Trim46	2	174641496	174654141	-	protein_coding	tripartite motif-containing 46 [Source:RGD Symbol;Acc:1305993]
ENSRNOG00000004763	4664	5257	4646	8134	6184	7440	4855.66666666667	7252.66666666667	-0.636737	-5.55447	2.78459043181739e-08	7.13417890075026e-07	Sirpa	3	116819726	116858098	+	protein_coding	signal-regulatory protein alpha [Source:RGD Symbol;Acc:3449]
ENSRNOG00000016229	435	411	382	727	552	693	409.333333333333	657.333333333333	-0.743555	-5.54782	2.89261036243508e-08	7.39803965042962e-07	Bicral	9	14154209	14183671	+	protein_coding	BICRA like chromatin remodeling complex associated protein [Source:RGD Symbol;Acc:1305680]
ENSRNOG00000021168	3959	3170	3568	2077	2136	2188	3565.66666666667	2133.66666666667	0.665355324635403	5.54681259677711	2.90924268005426e-08	7.42766021751354e-07	Anp32e	2	183472609	183489054	+	protein_coding	acidic nuclear phosphoprotein 32 family member E [Source:RGD Symbol;Acc:1310611]
ENSRNOG00000070935	555	519	592	885	769	880	555.333333333333	844.666666666667	-0.670964	-5.54645	2.91521254170674e-08	7.4300027102841e-07	ENSRNOG00000070935	20	29379883	29382001	-	lncRNA	NULL
ENSRNOG00000011315	712	715	774	1370	925	1215	733.666666666667	1170	-0.729108	-5.54462	2.94594615063452e-08	7.49534326837911e-07	Med16	7	9798668	9811172	+	protein_coding	mediator complex subunit 16 [Source:RGD Symbol;Acc:1308001]
ENSRNOG00000060707	700	778	726	1433	939	1267	734.666666666667	1213	-0.775964	-5.54284	2.9760494167331e-08	7.55885711959878e-07	Atg2a	1	203542559	203562242	+	protein_coding	autophagy related 2A [Source:RGD Symbol;Acc:1589890]
ENSRNOG00000068149	132	177	148	35	43	66	152.333333333333	48	1.60767595931203	5.54029627214072	3.01960343828261e-08	7.65625657989381e-07	ENSRNOG00000068149	18	31235874	31237913	+	lncRNA	NULL
ENSRNOG00000003195	1887	2023	1941	3808	2321	3569	1950.33333333333	3232.66666666667	-0.776897	-5.53883	3.04504979008801e-08	7.70748747212293e-07	Caskin1	10	13513465	13533377	+	protein_coding	CASK interacting protein 1 [Source:RGD Symbol;Acc:620191]
ENSRNOG00000000610	882	901	878	580	464	554	887	532.666666666667	0.674124951965333	5.53766312544718	3.06534144030049e-08	7.74551739193454e-07	Cisd1	20	17255151	17284924	+	protein_coding	CDGSH iron sulfur domain 1 [Source:RGD Symbol;Acc:1309529]
ENSRNOG00000030328	1113	1033	859	583	531	534	1001.66666666667	549.333333333333	0.797201169214624	5.53730432390337	3.0716256538559e-08	7.74808351039533e-07	Fam98a	6	19874071	19888742	+	protein_coding	family with sequence similarity 98, member A [Source:RGD Symbol;Acc:1305486]
ENSRNOG00000003590	4505	4680	4437	7877	5352	7337	4540.66666666667	6855.33333333333	-0.647716	-5.53615	3.09195361286875e-08	7.7860051080219e-07	Tom1l2	10	45036035	45158032	-	protein_coding	target of myb1 like 2 membrane trafficking protein [Source:RGD Symbol;Acc:1306728]
ENSRNOG00000022732	655	603	586	373	320	366	614.666666666667	353	0.734784679816633	5.53445514943141	3.12197302885403e-08	7.83540158838773e-07	Tmem126b	1	144437145	144451435	-	protein_coding	transmembrane protein 126B [Source:RGD Symbol;Acc:1308371]
ENSRNOG00000026787	8738	10302	8549	17591	11686	15432	9196.33333333333	14903	-0.747691	-5.53444	3.12222584713397e-08	7.83540158838773e-07	Disp2	3	105762305	105777800	+	protein_coding	dispatched RND transporter family member 2 [Source:RGD Symbol;Acc:1309569]
ENSRNOG00000058975	3062	3097	2934	6072	5072	4188	3031	5110.66666666667	-0.825369	-5.53378	3.13402138690988e-08	7.85160451718854e-07	Iqsec2	X	21254914	21336584	+	protein_coding	IQ motif and Sec7 domain ArfGEF 2 [Source:RGD Symbol;Acc:1596452]
ENSRNOG00000020982	1437	1343	1591	992	762	836	1457	863.333333333333	0.690776531903861	5.5326608160664	3.15409033314092e-08	7.88844429237592e-07	LOC687780	1	203350189	203351742	+	protein_coding	similar to Finkel-Biskis-Reilly murine sarcoma virusubiquitously expressed [Source:RGD Symbol;Acc:1597505]
ENSRNOG00000067710	159	144	163	54	44	75	155.333333333333	57.6666666666667	1.37184268109597	5.53054983304646	3.19228591607725e-08	7.95905715509219e-07	ENSRNOG00000067710	3	69428351	69429624	+	lncRNA	NULL
ENSRNOG00000056837	10817	10869	10442	17660	13436	15024	10709.3333333333	15373.3333333333	-0.583312	-5.5305	3.1931481854375e-08	7.95905715509219e-07	Abr	10	61262516	61461505	-	protein_coding	ABR activator of RhoGEF and GTPase [Source:RGD Symbol;Acc:1306279]
ENSRNOG00000005195	20123	16684	23542	13197	10256	11932	20116.3333333333	11795	0.704996101854363	5.52859512138024	3.22805381835533e-08	8.03244660790752e-07	Cst3	3	136336920	136340822	-	protein_coding	cystatin C [Source:RGD Symbol;Acc:2432]
ENSRNOG00000000316	935	991	1031	1647	1216	1791	985.666666666667	1551.33333333333	-0.708306	-5.52652	3.26649962982426e-08	8.11438235746546e-07	Sobp	20	46482765	46663541	-	protein_coding	sine oculis binding protein homolog [Source:RGD Symbol;Acc:1560479]
ENSRNOG00000002196	1194	1391	1135	773	536	745	1240	684.666666666667	0.804726098817244	5.52611039125414	3.274081675321e-08	8.11950170611646e-07	Ociad2	14	34873820	34889265	+	protein_coding	OCIA domain containing 2 [Source:RGD Symbol;Acc:2319541]
ENSRNOG00000065438	762	686	767	1893	1669	1032	738.333333333333	1531.33333333333	-1.13438	-5.52508	3.29335564660958e-08	8.15355019175765e-07	Fam163b	3	10437383	10466458	-	protein_coding	family with sequence similarity 163, member B [Source:RGD Symbol;Acc:1597714]
ENSRNOG00000007851	1917	1401	1782	827	918	1016	1700	920.333333333333	0.808998532661098	5.52407765287261	3.31220957689784e-08	8.18644605678313e-07	Psma3	6	89483727	89504965	+	protein_coding	proteasome 20S subunit alpha 3 [Source:RGD Symbol;Acc:61844]
ENSRNOG00000008065	1185	1056	1063	1811	1445	1600	1101.33333333333	1618.66666666667	-0.62072	-5.51533	3.48118667432163e-08	8.58965289137146e-07	Wwc1	10	20300833	20454497	-	protein_coding	WW and C2 domain containing 1 [Source:RGD Symbol;Acc:1308329]
ENSRNOG00000016358	3274	3335	3265	5599	3832	5429	3291.33333333333	4953.33333333333	-0.64295	-5.51277	3.53223883969282e-08	8.70102250863025e-07	Apba2	1	118103219	118285699	+	protein_coding	amyloid beta precursor protein binding family A member 2 [Source:RGD Symbol;Acc:620845]
ENSRNOG00000014908	560	566	505	345	236	275	543.666666666667	285.333333333333	0.871332490736414	5.51184366121222	3.55094272692242e-08	8.73246885319752e-07	Sf3b5	1	7350731	7357839	+	protein_coding	splicing factor 3b, subunit 5 [Source:RGD Symbol;Acc:1586993]
ENSRNOG00000048736	986	1015	1087	1793	1352	1541	1029.33333333333	1562	-0.662951	-5.50935	3.60155890482415e-08	8.84215780539966e-07	Mllt1	9	1731080	1775970	-	protein_coding	MLLT1, super elongation complex subunit [Source:RGD Symbol;Acc:1588581]
ENSRNOG00000024349	2661	3119	3012	6024	3565	5456	2930.66666666667	5015	-0.820922	-5.50712	3.64744694944307e-08	8.93989247308496e-07	Cbarp	7	9566364	9575204	+	protein_coding	CACN subunit beta associated regulatory protein [Source:RGD Symbol;Acc:1307185]
ENSRNOG00000021032	473	473	485	910	679	732	477	773.666666666667	-0.760372	-5.50646	3.66113495795342e-08	8.95851093039317e-07	Sphk2	1	96180887	96188391	-	protein_coding	sphingosine kinase 2 [Source:RGD Symbol;Acc:1307757]
ENSRNOG00000014060	3686	3634	4011	6087	4942	5273	3777	5434	-0.590162	-5.50369	3.71927764285009e-08	9.07939823444453e-07	Mras	8	99944036	99996408	-	protein_coding	muscle RAS oncogene homolog [Source:RGD Symbol;Acc:3111]
ENSRNOG00000043419	357	282	310	180	119	114	316.333333333333	137.666666666667	1.13474296824233	5.50351697458581	3.72288666895829e-08	9.07939823444453e-07	Hist3h2ba	10	43724930	43727107	+	protein_coding	histone cluster 3, H2ba [Source:RGD Symbol;Acc:1307520]
ENSRNOG00000024170	393	404	400	223	188	230	399	213.666666666667	0.83880136616534	5.4921764166202	3.97010511828956e-08	9.66628573999442e-07	Phf5a	7	113378471	113385460	-	protein_coding	PHD finger protein 5A [Source:RGD Symbol;Acc:621555]
ENSRNOG00000003470	717	622	735	341	312	457	691.333333333333	370	0.839946696127861	5.48965487683337	4.02719857608346e-08	9.78908797684023e-07	Fundc1	X	5083617	5100284	+	protein_coding	FUN14 domain containing 1 [Source:RGD Symbol;Acc:1563372]
ENSRNOG00000050748	1090	1287	1101	2214	1700	1763	1159.33333333333	1892.33333333333	-0.768051	-5.48653	4.09916804505863e-08	9.93867592383237e-07	Dpp9	9	1011351	1046541	-	protein_coding	dipeptidyl peptidase 9 [Source:RGD Symbol;Acc:1588575]
ENSRNOG00000016795	2297	2227	2229	3764	2828	3200	2251	3264	-0.597956	-5.48639	4.1022550562806e-08	9.93867592383237e-07	Rabl6	3	8402672	8428611	-	protein_coding	RAB, member RAS oncogene family-like 6 [Source:RGD Symbol;Acc:1307615]
ENSRNOG00000018170	1528	1527	1498	3111	1900	2443	1517.66666666667	2484.66666666667	-0.764393	-5.48215	4.20183774106391e-08	1.01631950361983e-06	Slc27a1	16	18278984	18296063	+	protein_coding	solute carrier family 27 member 1 [Source:RGD Symbol;Acc:620927]
ENSRNOG00000057056	3072	2490	2638	1344	1581	1645	2733.33333333333	1523.33333333333	0.765542183038527	5.47881956487311	4.28172715007837e-08	1.03394219161006e-06	Rab5a	9	6484469	6512873	+	protein_coding	RAB5A, member RAS oncogene family [Source:RGD Symbol;Acc:620936]
ENSRNOG00000026425	1601	1676	1660	2838	1949	2784	1645.66666666667	2523.66666666667	-0.669806	-5.47674	4.33242212068094e-08	1.04446884765137e-06	Ppp6r2	7	120285406	120356395	+	protein_coding	protein phosphatase 6, regulatory subunit 2 [Source:RGD Symbol;Acc:1563990]
ENSRNOG00000061814	1645	1751	1727	2976	2144	2570	1707.66666666667	2563.33333333333	-0.644077	-5.47625	4.34439920661291e-08	1.04564213964729e-06	Dgcr2	11	83094037	83144502	+	protein_coding	DiGeorge syndrome critical region gene 2 [Source:RGD Symbol;Acc:1310567]
ENSRNOG00000046280	1200	987	1044	668	535	724	1077	642.333333333333	0.683768096354881	5.46994533726113	4.50174400070512e-08	1.08174260252238e-06	Tceal5	X	99204429	99207353	-	protein_coding	transcription elongation factor A like 5 [Source:RGD Symbol;Acc:1594149]
ENSRNOG00000018932	930	881	915	626	425	524	908.666666666667	525	0.732922374010978	5.46872942590178	4.53273074040227e-08	1.08741171726518e-06	Ccdc124	16	18566745	18572564	+	protein_coding	coiled-coil domain containing 124 [Source:RGD Symbol;Acc:1310931]
ENSRNOG00000000701	1357	1338	1408	908	723	945	1367.66666666667	858.666666666667	0.611586552353354	5.46717934905296	4.57253341863372e-08	1.0951738836226e-06	Iscu	12	42852305	42858150	-	protein_coding	iron-sulfur cluster assembly enzyme [Source:RGD Symbol;Acc:1309562]
ENSRNOG00000062814	5599	5527	5410	3846	2818	3930	5512	3531.33333333333	0.586643295206278	5.46351733576239	4.66791660757926e-08	1.11620132733432e-06	Cend1	1	196523920	196528302	-	protein_coding	cell cycle exit and neuronal differentiation 1 [Source:RGD Symbol;Acc:1309401]
ENSRNOG00000039985	1137	950	1009	636	568	510	1032	571.333333333333	0.779261769171018	5.46307095620489	4.67967435648936e-08	1.11719628387228e-06	Ube2a	X	116113875	116125070	+	protein_coding	ubiquitin-conjugating enzyme E2A [Source:RGD Symbol;Acc:1359534]
ENSRNOG00000051948	2117	2222	1974	3829	2561	3423	2104.33333333333	3271	-0.68979	-5.4542	4.91931125269995e-08	1.17250228982505e-06	Hcfc1	X	151687779	151712638	-	protein_coding	host cell factor C1 [Source:RGD Symbol;Acc:1563804]
ENSRNOG00000000885	698	666	783	1249	921	1141	715.666666666667	1103.66666666667	-0.685072	-5.45354	4.93766519320537e-08	1.17497256199479e-06	Auts2	12	24104192	25194416	+	protein_coding	activator of transcription and developmental regulator AUTS2 [Source:RGD Symbol;Acc:2323959]
ENSRNOG00000059348	2568	2280	2561	1557	1508	1627	2469.66666666667	1564	0.588273068414782	5.4524920361403	4.9668797286502e-08	1.17952440503594e-06	Ube2b	10	36248438	36264665	-	protein_coding	ubiquitin-conjugating enzyme E2B [Source:RGD Symbol;Acc:708345]
ENSRNOG00000013604	2978	2941	3024	2162	1701	1949	2981	1937.33333333333	0.559150236245021	5.45227901000852	4.97283510895065e-08	1.17952440503594e-06	Gpx4	7	9650185	9652982	-	protein_coding	glutathione peroxidase 4 [Source:RGD Symbol;Acc:69226]
ENSRNOG00000011383	2075	1827	1891	1220	1131	1338	1931	1229.66666666667	0.583904681359684	5.45099873340058	5.00877271658503e-08	1.18613545201448e-06	Ndufs4	2	45951313	46061846	-	protein_coding	NADH:ubiquinone oxidoreductase subunit S4 [Source:RGD Symbol;Acc:1594380]
ENSRNOG00000042320	1597	1571	1453	2636	1922	2310	1540.33333333333	2289.33333333333	-0.630973	-5.44865	5.07541672493813e-08	1.19998518258746e-06	Slc41a1	13	43270792	43291162	+	protein_coding	solute carrier family 41 member 1 [Source:RGD Symbol;Acc:1311397]
ENSRNOG00000027871	3725	3783	3446	6340	5504	5057	3651.33333333333	5633.66666666667	-0.69564	-5.44785	5.09815430046665e-08	1.2034262783734e-06	Rapgefl1	10	83793694	83810371	+	protein_coding	Rap guanine nucleotide exchange factor like 1 [Source:RGD Symbol;Acc:1563269]
ENSRNOG00000015865	1471	1413	1472	1034	754	897	1452	895	0.637593081173827	5.44494080361331	5.18226169446649e-08	1.22131955895552e-06	Ap2s1	1	77417477	77428905	+	protein_coding	adaptor related protein complex 2 subunit sigma 1 [Source:RGD Symbol;Acc:620188]
ENSRNOG00000005148	37	41	62	174	125	112	46.6666666666667	137	-1.61937	-5.44415	5.20536598040237e-08	1.22480179372476e-06	Scrt2	3	140581593	140593299	+	protein_coding	scratch family transcriptional repressor 2 [Source:RGD Symbol;Acc:1564796]
ENSRNOG00000048812	666	565	633	395	284	268	621.333333333333	315.666666666667	0.910071495643801	5.4374828603464	5.40385467144578e-08	1.2694742300045e-06	Gpx1	8	109026905	109028024	+	protein_coding	glutathione peroxidase 1 [Source:RGD Symbol;Acc:2729]
ENSRNOG00000053502	2343	2578	2206	4424	3237	3525	2375.66666666667	3728.66666666667	-0.709991	-5.42998	5.63607334273127e-08	1.32191538402243e-06	Arhgef17	1	155233168	155290498	-	protein_coding	Rho guanine nucleotide exchange factor 17 [Source:RGD Symbol;Acc:1309890]
ENSRNOG00000001237	1024	1136	1074	2098	1375	1740	1078	1737.66666666667	-0.742633	-5.42934	5.65629107947519e-08	1.32454485055354e-06	Cabin1	20	12893358	13015357	+	protein_coding	calcineurin binding protein 1 [Source:RGD Symbol;Acc:620263]
ENSRNOG00000036686	606	593	638	391	315	351	612.333333333333	352.333333333333	0.733285150318118	5.42694034388574	5.73282785404615e-08	1.34033332943724e-06	Npb	10	105874708	105887254	+	protein_coding	neuropeptide B [Source:RGD Symbol;Acc:708513]
ENSRNOG00000000437	2489	2389	2211	4527	3265	3366	2363	3719.33333333333	-0.717305	-5.42064	5.93845461916658e-08	1.38620497824546e-06	Agpat1	20	4135957	4145278	-	protein_coding	1-acylglycerol-3-phosphate O-acyltransferase 1 [Source:RGD Symbol;Acc:1303287]
ENSRNOG00000018111	7163	7683	7115	12909	9033	10902	7320.33333333333	10948	-0.637279	-5.41867	6.0043995598317e-08	1.39937717792211e-06	Slc12a5	3	153696517	153735765	+	protein_coding	solute carrier family 12 member 5 [Source:RGD Symbol;Acc:620811]
ENSRNOG00000020144	265	295	275	562	408	472	278.333333333333	480.666666666667	-0.847225	-5.41362	6.17637043376311e-08	1.43602436463398e-06	Rusf1	1	182852262	182880732	-	protein_coding	RUS family member 1 [Source:RGD Symbol;Acc:1310127]
ENSRNOG00000007227	719	676	641	425	348	323	678.666666666667	365.333333333333	0.82491933504945	5.41347931382699	6.18117382573992e-08	1.43602436463398e-06	Mien1	10	83434710	83436488	-	protein_coding	migration and invasion enhancer 1 [Source:RGD Symbol;Acc:1306682]
ENSRNOG00000067542	7472	8620	7550	13649	9649	12790	7880.66666666667	12029.3333333333	-0.663374	-5.41111	6.26355790436726e-08	1.45286880980481e-06	ENSRNOG00000067542	3	119553572	119560404	+	lncRNA	NULL
ENSRNOG00000028521	514	594	527	933	746	908	545	862.333333333333	-0.721098	-5.40477	6.48909432677217e-08	1.50281293180333e-06	Plekhm1	10	88314651	88362412	-	protein_coding	pleckstrin homology and RUN domain containing M1 [Source:RGD Symbol;Acc:1308010]
ENSRNOG00000013178	2118	2272	2133	4177	2544	4014	2174.33333333333	3578.33333333333	-0.765852	-5.40429	6.50661995010148e-08	1.50450240544328e-06	Cmip	19	45304031	45508709	+	protein_coding	c-Maf-inducing protein [Source:RGD Symbol;Acc:1306101]
ENSRNOG00000007801	2138	2319	2195	3695	2630	3708	2217.33333333333	3344.33333333333	-0.646193	-5.40276	6.56224688509549e-08	1.51498277381812e-06	R3hdm2	7	63232346	63340540	+	protein_coding	R3H domain containing 2 [Source:RGD Symbol;Acc:1310066]
ENSRNOG00000021130	337	352	355	740	601	523	348	621.333333333333	-0.905285	-5.39583	6.82067838031845e-08	1.57217705738187e-06	Abcc8	1	96598647	96679510	-	protein_coding	ATP binding cassette subfamily C member 8 [Source:RGD Symbol;Acc:3786]
ENSRNOG00000026124	598	503	586	338	245	351	562.333333333333	311.333333333333	0.793980309477738	5.39372223600267	6.9012875176209e-08	1.58826814137923e-06	Id3	5	148372762	148374349	+	protein_coding	inhibitor of DNA binding 3 [Source:RGD Symbol;Acc:2860]
ENSRNOG00000015380	557	600	523	1213	741	960	560	971.333333333333	-0.846571	-5.39056	7.02395451745351e-08	1.61253817625594e-06	Jup	10	85300440	85327057	-	protein_coding	junction plakoglobin [Source:RGD Symbol;Acc:620412]
ENSRNOG00000008673	2705	2531	2541	1727	1505	1377	2592.33333333333	1536.33333333333	0.683339226164959	5.3902047127567	7.03774675302391e-08	1.61253817625594e-06	Arpc3	12	34172780	34186651	-	protein_coding	actin related protein 2/3 complex, subunit 3 [Source:RGD Symbol;Acc:1311985]
ENSRNOG00000026447	195	180	247	415	303	483	207.333333333333	400.333333333333	-1.00412	-5.39016	7.03964034514019e-08	1.61253817625594e-06	Disp3	5	158672015	158720806	-	protein_coding	dispatched RND transporter family member 3 [Source:RGD Symbol;Acc:1305820]
ENSRNOG00000000105	10756	10660	10064	18931	14281	14425	10493.3333333333	15879	-0.661809	-5.38932	7.07244251106626e-08	1.61753249716548e-06	Cplx2	17	10222347	10293855	-	protein_coding	complexin 2 [Source:RGD Symbol;Acc:70945]
ENSRNOG00000067587	346	281	367	132	156	172	331.333333333333	153.333333333333	1.03722138533299	5.38763060044926	7.13925957523813e-08	1.63027874710329e-06	Snrpe	13	45050986	45057310	-	protein_coding	small nuclear ribonucleoprotein polypeptide E [Source:RGD Symbol;Acc:2321675]
ENSRNOG00000064988	43	52	66	7	10	1	53.6666666666667	6	3.06956750806603	5.3858836881313	7.20895722012072e-08	1.64364224618752e-06	ENSRNOG00000064988	4	65379121	65411108	+	lncRNA	NULL
ENSRNOG00000046912	2061	1755	1952	993	1023	1335	1922.66666666667	1117	0.716117525449292	5.38104280156446	7.40555822868292e-08	1.68548497561714e-06	Nr1d2	15	7524257	7550553	+	protein_coding	nuclear receptor subfamily 1, group D, member 2 [Source:RGD Symbol;Acc:628828]
ENSRNOG00000017241	1455	1439	1495	975	867	914	1463	918.666666666667	0.60388369404769	5.38080374329799	7.41540037552217e-08	1.68548497561714e-06	Dpcd	1	244408785	244426888	+	protein_coding	deleted in primary ciliary dyskinesia [Source:RGD Symbol;Acc:1307648]
ENSRNOG00000013545	1030	905	942	645	525	587	959	585.666666666667	0.645822030255354	5.37837408633034	7.51615195715118e-08	1.70409962642884e-06	Polr2e	7	9666716	9670643	+	protein_coding	RNA polymerase II, I and III subunit E [Source:RGD Symbol;Acc:1589817]
ENSRNOG00000010427	3971	3267	3556	1943	2139	2318	3598	2133.33333333333	0.67906999954949	5.37827060636504	7.5204723075773e-08	1.70409962642884e-06	Ipo7	1	164062702	164102938	+	protein_coding	importin 7 [Source:RGD Symbol;Acc:1310849]
ENSRNOG00000007775	1749	1518	1581	811	916	1045	1616	924	0.733718397936313	5.3764948146598	7.59498854147071e-08	1.71833694601336e-06	Cmpk1	5	128480301	128507830	-	protein_coding	cytidine/uridine monophosphate kinase 1 [Source:RGD Symbol;Acc:1310116]
ENSRNOG00000050834	772	793	831	1224	1010	1376	798.666666666667	1203.33333333333	-0.650299	-5.37116	7.82304262073854e-08	1.76721451275854e-06	Eeig1	3	15823144	15854643	+	protein_coding	estrogen-induced osteoclastogenesis regulator 1 [Source:RGD Symbol;Acc:1597535]
ENSRNOG00000001170	2777	2820	2676	2005	1454	1705	2757.66666666667	1721.33333333333	0.620559405385917	5.36817328121431	7.95381173341025e-08	1.79399931520753e-06	Cox6a1	12	41261967	41265041	+	protein_coding	cytochrome c oxidase subunit 6A1 [Source:RGD Symbol;Acc:2384]
ENSRNOG00000025244	2243	2341	2126	3763	2675	3510	2236.66666666667	3316	-0.623595	-5.35782	8.42338914667929e-08	1.8970039937376e-06	Trrap	12	9738006	9827674	-	protein_coding	transformation/transcription domain-associated protein [Source:RGD Symbol;Acc:1305446]
ENSRNOG00000011007	2119	2293	2247	3595	2669	3422	2219.66666666667	3228.66666666667	-0.597456	-5.3562	8.49892767385389e-08	1.9110891494143e-06	Ube2o	10	101766005	101812899	-	protein_coding	ubiquitin-conjugating enzyme E2O [Source:RGD Symbol;Acc:1310297]
ENSRNOG00000002387	918	731	877	435	458	522	842	471.666666666667	0.763723437059619	5.35557009939819	8.52870726227864e-08	1.91485754197053e-06	Tceal1	X	100058132	100060551	+	protein_coding	transcription elongation factor A like 1 [Source:RGD Symbol;Acc:1549724]
ENSRNOG00000006209	217	181	200	395	304	346	199.333333333333	348.333333333333	-0.86989	-5.35461	8.57430100003186e-08	1.92215961137909e-06	Mbd6	7	63107562	63113274	-	protein_coding	methyl-CpG binding domain protein 6 [Source:RGD Symbol;Acc:1311050]
ENSRNOG00000000853	277	211	674	117	85	120	387.333333333333	107.333333333333	1.78937728829133	5.35200825354757	8.69834303906464e-08	1.94560192400621e-06	Aif1	20	3646777	3652668	+	protein_coding	allograft inflammatory factor 1 [Source:RGD Symbol;Acc:61924]
ENSRNOG00000007895	2440	2355	2250	1544	1395	1645	2348.33333333333	1528	0.554824651636743	5.35186296107374	8.70533160612055e-08	1.94560192400621e-06	Pdhb	15	16750980	16758500	+	protein_coding	pyruvate dehydrogenase E1 subunit beta [Source:RGD Symbol;Acc:1359146]
ENSRNOG00000020205	1023	1111	1149	1956	1316	1926	1094.33333333333	1732.66666666667	-0.714629	-5.35035	8.7782792224347e-08	1.95892828900037e-06	Agrn	5	166749310	166786003	-	protein_coding	agrin [Source:RGD Symbol;Acc:2067]
ENSRNOG00000001820	250	215	269	111	114	110	244.666666666667	111.666666666667	1.05831495826112	5.34998	8.7964130140793e-08	1.96000075431894e-06	Med21	4	179560579	179567548	+	protein_coding	mediator complex subunit 21 [Source:RGD Symbol;Acc:1309836]
ENSRNOG00000025349	404	455	454	781	616	702	437.666666666667	699.666666666667	-0.738014	-5.34639	8.97235382227235e-08	1.9961790515936e-06	Maneal	5	137115632	137122353	-	protein_coding	mannosidase, endo-alpha-like [Source:RGD Symbol;Acc:1563973]
ENSRNOG00000018823	8042	8803	7927	15715	9590	14843	8257.33333333333	13382.6666666667	-0.743512	-5.34281	9.15180722305543e-08	2.03302835381047e-06	Nisch	16	6364374	6400668	-	protein_coding	nischarin [Source:RGD Symbol;Acc:1306950]
ENSRNOG00000064385	3434	3119	3952	2456	1804	2022	3501.66666666667	2094	0.678626377981827	5.34189394128108	9.19804680105413e-08	2.0402183447406e-06	Ftl1	1	95936387	95939725	-	protein_coding	ferritin light chain 1 [Source:RGD Symbol;Acc:61813]
ENSRNOG00000015191	431	431	466	828	560	770	442.666666666667	719.333333333333	-0.755612	-5.34031	9.27895050842159e-08	2.0550639484465e-06	Phc1	4	155510274	155533959	-	protein_coding	polyhomeotic homolog 1 [Source:RGD Symbol;Acc:1309203]
ENSRNOG00000004723	435	351	404	204	208	189	396.666666666667	200.333333333333	0.909569049580495	5.3317893827161	9.72496931498199e-08	2.15060749994173e-06	Fcf1	6	104617770	104629643	+	protein_coding	Fcf1 rRNA-processing protein [Source:RGD Symbol;Acc:1310899]
ENSRNOG00000015670	3669	3303	3561	2392	2198	2367	3511	2319	0.528989017982162	5.32431323193508	1.01335158664832e-07	2.23723808253547e-06	Stx7	1	21197075	21237279	-	protein_coding	syntaxin 7 [Source:RGD Symbol;Acc:619747]
ENSRNOG00000057934	2874	2640	2894	1749	1616	2048	2802.66666666667	1804.33333333333	0.570506551883957	5.32406905062155	1.01471358700609e-07	2.23723808253547e-06	Tmx1	6	88960695	88971301	+	protein_coding	thioredoxin-related transmembrane protein 1 [Source:RGD Symbol;Acc:1308455]
ENSRNOG00000042740	516	448	487	237	259	280	483.666666666667	258.666666666667	0.8305291665758	5.32365454949649	1.0170296590606e-07	2.23898774942292e-06	Mrpl42	7	30117977	30141639	-	protein_coding	mitochondrial ribosomal protein L42 [Source:RGD Symbol;Acc:1304915]
ENSRNOG00000061572	1261	1317	1258	2030	1539	2012	1278.66666666667	1860.33333333333	-0.598407	-5.32331	1.01894060862635e-07	2.239841642819e-06	Smarcd1	7	130829768	130840323	+	protein_coding	SWI/SNF related, matrix associated, actin dependent regulator of chromatin, subfamily d, member 1 [Source:RGD Symbol;Acc:1305406]
ENSRNOG00000001418	562	546	491	328	270	270	533	289.333333333333	0.81500625070373	5.31878782320262	1.04460867772066e-07	2.29283809172537e-06	Znhit1	12	19686148	19692880	+	protein_coding	zinc finger, HIT-type containing 1 [Source:RGD Symbol;Acc:2322870]
ENSRNOG00000019961	1428	1744	1443	2918	1910	2901	1538.33333333333	2576.33333333333	-0.791272	-5.31758	1.05157215341739e-07	2.30468257647633e-06	Tmem151b	9	15455801	15464302	+	protein_coding	transmembrane protein 151B [Source:RGD Symbol;Acc:1562074]
ENSRNOG00000011887	5256	5394	4942	8467	7371	7119	5197.33333333333	7652.33333333333	-0.626787	-5.31277	1.07971788243588e-07	2.3628469016521e-06	Rskr	10	63156044	63191141	+	protein_coding	ribosomal protein S6 kinase related [Source:RGD Symbol;Acc:1596488]
ENSRNOG00000036841	1107	950	925	576	508	678	994	587.333333333333	0.695795282763411	5.31173017984957	1.08589300418985e-07	2.37282949771412e-06	Cbx5	7	134331335	134375022	-	protein_coding	chromobox 5 [Source:RGD Symbol;Acc:1306619]
ENSRNOG00000057881	256	250	299	612	408	445	268.333333333333	488.333333333333	-0.924184	-5.30828	1.1066239573438e-07	2.41454182740325e-06	Sppl2b	7	8843918	8856608	-	protein_coding	signal peptide peptidase-like 2B [Source:RGD Symbol;Acc:1308556]
ENSRNOG00000053945	755	752	663	1235	1000	1080	723.333333333333	1105	-0.675527	-5.30689	1.11514241393229e-07	2.42952360582048e-06	Daam2	9	11428724	11545497	+	protein_coding	dishevelled associated activator of morphogenesis 2 [Source:RGD Symbol;Acc:1306128]
ENSRNOG00000071119	69	90	90	26	20	22	83	22.6666666666667	1.81262846923268	5.29914849477019	1.16343985351633e-07	2.53099800085963e-06	ENSRNOG00000071119	2	182795382	182809751	-	lncRNA	NULL
ENSRNOG00000006865	5795	4895	5269	3428	3331	3523	5319.66666666667	3427.33333333333	0.561888373531991	5.29719675475816	1.17593966174689e-07	2.55441191516244e-06	Laptm4a	6	31718976	31737020	+	protein_coding	lysosomal protein transmembrane 4 alpha [Source:RGD Symbol;Acc:735179]
ENSRNOG00000069945	154	131	145	256	234	313	143.333333333333	267.666666666667	-0.96512	-5.29646	1.18068032725362e-07	2.55929496930509e-06	Tmem229a	4	53443831	53444940	-	protein_coding	transmembrane protein 229A [Source:RGD Symbol;Acc:1590212]
ENSRNOG00000018416	1154	1299	1139	2181	1542	1864	1197.33333333333	1862.33333333333	-0.693549	-5.29631	1.18166821988179e-07	2.55929496930509e-06	Ttbk1	9	14493389	14535774	+	protein_coding	tau tubulin kinase 1 [Source:RGD Symbol;Acc:1559518]
ENSRNOG00000012206	7836	7434	7187	10244	9121	10813	7485.66666666667	10059.3333333333	-0.491395	-5.29576	1.1852353305365e-07	2.56324570159849e-06	Dennd5a	1	163928183	163994316	-	protein_coding	DENN domain containing 5A [Source:RGD Symbol;Acc:1306759]
ENSRNOG00000007142	2872	3137	2605	6233	6242	3960	2871.33333333333	5478.33333333333	-1.01422	-5.29306	1.20285342021005e-07	2.59416536487669e-06	B3gat1	8	25087547	25113395	+	protein_coding	beta-1,3-glucuronyltransferase 1 [Source:RGD Symbol;Acc:70880]
ENSRNOG00000066023	199	154	199	68	78	80	184	75.3333333333333	1.21330959304793	5.29302810240039	1.20307424008803e-07	2.59416536487669e-06	ENSRNOG00000066023	1	127300641	127316413	-	lncRNA	NULL
ENSRNOG00000008431	5196	5360	5035	8594	6283	7479	5197	7452	-0.578681	-5.29276	1.20482452346714e-07	2.59416536487669e-06	Gabbr2	5	60947526	61288104	-	protein_coding	gamma-aminobutyric acid type B receptor subunit 2 [Source:RGD Symbol;Acc:619864]
ENSRNOG00000014909	851	884	922	1588	1170	1304	885.666666666667	1354	-0.67341	-5.29192	1.21036827368329e-07	2.60229178841907e-06	Sh2d5	5	150467728	150479955	+	protein_coding	SH2 domain containing 5 [Source:RGD Symbol;Acc:1305952]
ENSRNOG00000002983	915	926	918	1556	1104	1468	919.666666666667	1376	-0.637553	-5.29155	1.21286224975809e-07	2.6038470430573e-06	Nfix	19	23355498	23448265	+	protein_coding	nuclear factor I X [Source:RGD Symbol;Acc:69080]
ENSRNOG00000013166	326	277	300	533	453	477	301	487.666666666667	-0.764489	-5.2898	1.22448533470308e-07	2.62496812421916e-06	Wnt4	5	149514018	149532859	+	protein_coding	Wnt family member 4 [Source:RGD Symbol;Acc:621348]
ENSRNOG00000003812	1915	2001	1820	3540	2265	3165	1912	2990	-0.696553	-5.28936	1.22746564981272e-07	2.62752690628032e-06	Nlgn3	X	66429458	66451876	+	protein_coding	neuroligin 3 [Source:RGD Symbol;Acc:621119]
ENSRNOG00000065867	0	0	0	18	28	23	0	23	-7.05282	-5.28469	1.25918770794781e-07	2.69151372573844e-06	AABR07015057.1	JACYVU010000738.1	61114	71436	-	protein_coding	NULL
ENSRNOG00000025910	564	469	534	288	271	323	522.333333333333	294	0.761262429669471	5.28415872359447	1.26283727421096e-07	2.69539694550746e-06	Hccs	X	24933002	24942366	+	protein_coding	holocytochrome c synthase [Source:RGD Symbol;Acc:1563855]
ENSRNOG00000010248	7152	6439	6143	3748	3745	4707	6578	4066.66666666667	0.62705088428497	5.27848728310561	1.30254703998574e-07	2.77612416956961e-06	Serpini1	2	160346758	160433135	+	protein_coding	serpin family I member 1 [Source:RGD Symbol;Acc:619896]
ENSRNOG00000014058	1748	1638	1701	1134	1036	1119	1695.66666666667	1096.33333333333	0.56091893956955	5.27646671988361	1.31698417071512e-07	2.80283201368112e-06	Tomm22	7	111216571	111246799	+	protein_coding	translocase of outer mitochondrial membrane 22 [Source:RGD Symbol;Acc:1303260]
ENSRNOG00000018075	995	896	1023	641	550	564	971.333333333333	585	0.662866565856501	5.27369248273281	1.33705879029705e-07	2.84144314596942e-06	Spcs1	16	6190262	6192000	-	protein_coding	signal peptidase complex subunit 1 [Source:RGD Symbol;Acc:1309125]
ENSRNOG00000007048	2537	2170	2237	1424	1386	1587	2314.66666666667	1465.66666666667	0.589608256464869	5.27333475478818	1.33966878707009e-07	2.84288155593834e-06	Rap1b	7	53423130	53456370	-	protein_coding	RAP1B, member of RAS oncogene family [Source:RGD Symbol;Acc:620577]
ENSRNOG00000038012	368	330	331	167	181	164	343	170.666666666667	0.931707598861474	5.26808292331059	1.37855835782744e-07	2.92119296977094e-06	Commd6	15	78467804	78474382	-	protein_coding	COMM domain containing 6 [Source:RGD Symbol;Acc:1560745]
ENSRNOG00000014723	321	330	401	784	517	579	350.666666666667	626.666666666667	-0.896448	-5.2678	1.38070927965229e-07	2.9215411031031e-06	Cbfa2t3	19	50680729	50749610	-	protein_coding	CBFA2/RUNX1 partner transcriptional co-repressor 3 [Source:RGD Symbol;Acc:1310547]
ENSRNOG00000003691	3021	2314	2744	1358	1570	1650	2693	1526	0.741193353147118	5.26063515861917	1.4355863323114e-07	3.03329491422003e-06	Tmed7	18	39297351	39325640	-	protein_coding	transmembrane p24 trafficking protein 7 [Source:RGD Symbol;Acc:727954]
ENSRNOG00000011714	390	386	415	190	209	221	397	206.666666666667	0.870746982691798	5.2594987390724	1.44448619769896e-07	3.04772080679496e-06	Sat2	10	54340372	54343224	+	protein_coding	spermidine/spermine N1-acetyltransferase family member 2 [Source:RGD Symbol;Acc:1307869]
ENSRNOG00000018586	3712	3613	3471	6247	5314	4831	3598.66666666667	5464	-0.672972	-5.25689	1.46511526364661e-07	3.08681734486921e-06	Retreg2	9	76640319	76646395	+	protein_coding	reticulophagy regulator family member 2 [Source:RGD Symbol;Acc:1306844]
ENSRNOG00000016326	5885	5971	5360	10765	8046	7919	5738.66666666667	8910	-0.698703	-5.25653	1.46798068134973e-07	3.08842974247912e-06	Cx3cl1	19	10227340	10236833	-	protein_coding	C-X3-C motif chemokine ligand 1 [Source:RGD Symbol;Acc:620458]
ENSRNOG00000043364	166	166	202	340	282	329	178	317	-0.89646	-5.25596	1.47252897165436e-07	3.09357300816414e-06	Zfp362	5	141119898	141156716	-	protein_coding	zinc finger protein 362 [Source:RGD Symbol;Acc:1306498]
ENSRNOG00000025296	867	638	600	1739	979	1227	701.666666666667	1315	-0.962518	-5.2459	1.55521551275455e-07	3.26065495567044e-06	Lrrc8a	3	13510513	13536202	+	protein_coding	leucine rich repeat containing 8 VRAC subunit A [Source:RGD Symbol;Acc:1311690]
ENSRNOG00000065758	184	132	167	36	67	53	161	52	1.53908567071566	5.24574817898765	1.55649379768846e-07	3.26065495567044e-06	Alg13	X	107885064	107893002	+	protein_coding	ALG13, UDP-N-acetylglucosaminyltransferase subunit [Source:RGD Symbol;Acc:1359416]
ENSRNOG00000004346	277	355	358	778	428	756	330	654	-1.02821	-5.24408	1.57068151495612e-07	3.28305650299982e-06	Notch3	7	11133706	11184025	-	protein_coding	notch receptor 3 [Source:RGD Symbol;Acc:620761]
ENSRNOG00000003821	1181	1223	1167	2045	1397	1994	1190.33333333333	1812	-0.659269	-5.24396	1.57165223589818e-07	3.28305650299982e-06	Rptor	10	104878487	105176983	+	protein_coding	regulatory associated protein of MTOR, complex 1 [Source:RGD Symbol;Acc:1311784]
ENSRNOG00000021206	893	661	791	451	416	475	781.666666666667	447.333333333333	0.734706362590676	5.24362779194966	1.57449667991193e-07	3.28433307443756e-06	Plaat3	1	204782729	204817667	+	protein_coding	phospholipase A and acyltransferase 3 [Source:RGD Symbol;Acc:2829]
ENSRNOG00000068684	258	240	274	125	76	144	257.333333333333	115	1.1118573033311	5.24051769706268	1.60126729614689e-07	3.33544431404196e-06	ENSRNOG00000068684	X	21398985	21400615	+	lncRNA	NULL
ENSRNOG00000012546	132	180	155	334	273	294	155.666666666667	300.333333333333	-1.00893	-5.23357	1.66268123949884e-07	3.45478831557784e-06	Frmpd1	5	59443076	59545080	+	protein_coding	FERM and PDZ domain containing 1 [Source:RGD Symbol;Acc:1305229]
ENSRNOG00000030109	521	453	481	220	223	314	485	252.333333333333	0.878229752200114	5.23350445259432	1.66325998057195e-07	3.45478831557784e-06	Kpna5	20	30822935	30888078	+	protein_coding	karyopherin subunit alpha 5 [Source:RGD Symbol;Acc:1561324]
ENSRNOG00000018553	2567	2791	2839	5239	3181	4713	2732.33333333333	4377.66666666667	-0.728601	-5.2294	1.70063692742583e-07	3.5274424054618e-06	Pitpnm1	1	201394149	201407522	+	protein_coding	phosphatidylinositol transfer protein, membrane-associated 1 [Source:RGD Symbol;Acc:1306710]
ENSRNOG00000012163	1428	1569	1532	2683	1926	2230	1509.66666666667	2279.66666666667	-0.652927	-5.22833	1.71049861208264e-07	3.54290036468834e-06	Plekhm2	5	153940262	153978689	-	protein_coding	pleckstrin homology and RUN domain containing M2 [Source:RGD Symbol;Acc:1307005]
ENSRNOG00000015257	3266	3189	3154	5385	3902	4505	3203	4597.33333333333	-0.58166	-5.22744	1.71875482268649e-07	3.55499415224016e-06	Coro2b	8	62906867	63017302	-	protein_coding	coronin 2B [Source:RGD Symbol;Acc:1561953]
ENSRNOG00000019933	1203	1271	1164	2027	1485	1858	1212.66666666667	1790	-0.619227	-5.22595	1.73267821734803e-07	3.57875925060676e-06	Ubqln4	2	174012777	174028059	+	protein_coding	ubiquilin 4 [Source:RGD Symbol;Acc:1308273]
ENSRNOG00000013679	795	824	800	1273	1001	1247	806.333333333333	1173.66666666667	-0.601432	-5.22478	1.74363838464828e-07	3.59138375300096e-06	Sema4d	17	13430379	13537138	+	protein_coding	semaphorin 4D [Source:RGD Symbol;Acc:1310554]
ENSRNOG00000068327	370	298	383	174	177	178	350.333333333333	176.333333333333	0.916723446750926	5.22477450804786	1.7436746903595e-07	3.59138375300096e-06	Pdcd5	1	88305869	88311200	-	protein_coding	programmed cell death 5 [Source:RGD Symbol;Acc:1310561]
ENSRNOG00000011705	9242	8719	8776	6429	5636	6407	8912.33333333333	6157.33333333333	0.467472749354917	5.22335624206337	1.75708886515066e-07	3.61395088823855e-06	Stmn2	2	93204692	93252011	-	protein_coding	stathmin 2 [Source:RGD Symbol;Acc:68947]
ENSRNOG00000010484	1051	962	1056	556	471	731	1023	586	0.745916975828678	5.22172727569555	1.77261898998267e-07	3.64080095903425e-06	Zdhhc21	5	97229345	97286537	-	protein_coding	zinc finger DHHC-type palmitoyltransferase 21 [Source:RGD Symbol;Acc:1305750]
ENSRNOG00000001700	423	452	394	781	534	804	423	706.333333333333	-0.791382	-5.21985	1.79063442562168e-07	3.66866194058953e-06	Whrn	5	76828301	76912223	-	protein_coding	whirlin [Source:RGD Symbol;Acc:631330]
ENSRNOG00000007377	965	984	927	1986	1159	1630	958.666666666667	1591.66666666667	-0.781344	-5.2198	1.79117317648802e-07	3.66866194058953e-06	Slit3	10	19571684	20156634	+	protein_coding	slit guidance ligand 3 [Source:RGD Symbol;Acc:69311]
ENSRNOG00000006532	3999	3367	3851	2322	2264	2623	3739	2403	0.5678511080935	5.2194146573885	1.79489499051059e-07	3.67117186793445e-06	H3f3a	10	101256480	101258709	-	protein_coding	H3.3 histone A [Source:RGD Symbol;Acc:2319910]
ENSRNOG00000049689	162	143	157	57	65	64	154	62	1.23926406541609	5.21846542956494	1.80411643092418e-07	3.68490781016263e-06	Smim18	16	58431742	58439651	+	protein_coding	small integral membrane protein 18 [Source:RGD Symbol;Acc:6501537]
ENSRNOG00000017150	494	463	478	250	267	220	478.333333333333	245.666666666667	0.883828097257429	5.21691142927087	1.81931198826582e-07	3.71079085983873e-06	Med10	1	33470066	33475767	-	protein_coding	mediator complex subunit 10 [Source:RGD Symbol;Acc:1310128]
ENSRNOG00000013454	1572	1283	1338	765	840	769	1397.66666666667	791.333333333333	0.741428619328523	5.21632139997721	1.82511384606723e-07	3.71394432779159e-06	Rala	17	47092207	47144063	+	protein_coding	RAS like proto-oncogene A [Source:RGD Symbol;Acc:619851]
ENSRNOG00000064539	296	266	278	130	140	144	280	138	0.948774444852261	5.2162406786535	1.8259089820436e-07	3.71394432779159e-06	ENSRNOG00000064539	3	144587531	144588703	+	lncRNA	NULL
ENSRNOG00000026528	701	529	566	359	308	324	598.666666666667	330.333333333333	0.787552133487611	5.21523720435328	1.83582158847077e-07	3.72894920995181e-06	Mrps33	4	68596729	68605428	-	protein_coding	mitochondrial ribosomal protein S33 [Source:RGD Symbol;Acc:1309217]
ENSRNOG00000018288	1124	1078	1088	1733	1372	1561	1096.66666666667	1555.33333333333	-0.567402	-5.21011	1.88730997433013e-07	3.82824558379295e-06	Ncoa6	3	143890896	143952268	-	protein_coding	nuclear receptor coactivator 6 [Source:RGD Symbol;Acc:620111]
ENSRNOG00000029028	604	624	652	1094	799	967	626.666666666667	953.333333333333	-0.664431	-5.20619	1.92757703258918e-07	3.90453827014553e-06	Mknk2	7	9039728	9050827	+	protein_coding	MAPK interacting serine/threonine kinase 2 [Source:RGD Symbol;Acc:1305728]
ENSRNOG00000045892	1665	1436	1556	935	913	1074	1552.33333333333	974	0.603629438124685	5.20487105547729	1.94131356706431e-07	3.92695423896117e-06	Cfl2	6	72355664	72359674	-	protein_coding	cofilin 2 [Source:RGD Symbol;Acc:1306982]
ENSRNOG00000011949	908	853	832	553	489	455	864.333333333333	499	0.721940622836903	5.20309	1.95996762944402e-07	3.959242302006e-06	Ndufb5	2	115519154	115533589	+	protein_coding	NADH:ubiquinone oxidoreductase subunit B5 [Source:RGD Symbol;Acc:1305909]
ENSRNOG00000065739	118	85	125	44	29	21	109.333333333333	31.3333333333333	1.73216983706688	5.20236817174936	1.96764928519776e-07	3.96930732347302e-06	LOC100360645	10	47910470	47910703	-	protein_coding	ubiquitin B-like [Source:RGD Symbol;Acc:2321712]
ENSRNOG00000063621	270	211	225	91	98	127	235.333333333333	105.333333333333	1.0910198709838	5.20195699066285	1.97200868836406e-07	3.97265202343587e-06	LOC102549249	17	2674488	2720827	+	protein_coding	zinc finger protein 208-like [Source:RGD Symbol;Acc:7691376]
ENSRNOG00000019262	2142	2330	2310	3628	2721	3385	2260.66666666667	3244.66666666667	-0.579143	-5.20029	1.98981705626358e-07	4.00304372495379e-06	Trak1	8	120984431	121139367	+	protein_coding	trafficking kinesin protein 1 [Source:RGD Symbol;Acc:1307844]
ENSRNOG00000011726	6703	7237	6131	12152	9193	9438	6690.33333333333	10261	-0.679186	-5.1984	2.01014698936722e-07	4.03841825486808e-06	Grin1	3	8103680	8130603	-	protein_coding	glutamate ionotropic receptor NMDA type subunit 1 [Source:RGD Symbol;Acc:2736]
ENSRNOG00000021395	404	328	419	208	193	203	383.666666666667	201.333333333333	0.859449852121209	5.19707247339958	2.02451450285684e-07	4.06173400805084e-06	LOC100363452	3	98586108	98586808	+	protein_coding	ribosomal protein S8-like [Source:RGD Symbol;Acc:2322993]
ENSRNOG00000024677	1011	1204	1095	2356	1292	2529	1103.33333333333	2059	-0.938532	-5.19555	2.04116397356924e-07	4.08955822824377e-06	Arhgap33	1	85776108	85789678	-	protein_coding	Rho GTPase activating protein 33 [Source:RGD Symbol;Acc:2318374]
ENSRNOG00000001080	847	793	805	558	434	512	815	501.333333333333	0.638455660079913	5.19413577846858	2.05672998981175e-07	4.11190693665886e-06	Arl6ip4	12	32479625	32481799	-	protein_coding	ADP-ribosylation factor like GTPase 6 interacting protein 4 [Source:RGD Symbol;Acc:1307657]
ENSRNOG00000069543	85	92	105	34	23	32	94	29.6666666666667	1.60645797296051	5.1940289921038	2.05791072037327e-07	4.11190693665886e-06	ENSRNOG00000069543	7	100988796	100995640	+	lncRNA	NULL
ENSRNOG00000068715	296	224	332	131	123	143	284	132.333333333333	1.03172626268811	5.19373615386284	2.06115197796188e-07	4.11279524937685e-06	ENSRNOG00000068715	2	235394846	235402276	+	protein_coding	NULL
ENSRNOG00000006744	216	178	194	71	88	91	196	83.3333333333333	1.15868937384121	5.1928930597961	2.07051127348664e-07	4.12587246448436e-06	Acyp1	6	104919162	104932387	-	protein_coding	acylphosphatase 1 [Source:RGD Symbol;Acc:1311327]
ENSRNOG00000024264	216	218	216	441	289	416	216.666666666667	382	-0.87175	-5.18925	2.1113836964886e-07	4.20162498519098e-06	Amz1	12	13891123	13909783	-	protein_coding	archaelysin family metallopeptidase 1 [Source:RGD Symbol;Acc:1311314]
ENSRNOG00000039759	585	488	752	261	292	335	608.333333333333	296	0.965885575373305	5.1879104621682	2.12666804542607e-07	4.22632165892376e-06	Gpr34	X	9104565	9148601	-	protein_coding	G protein-coupled receptor 34 [Source:RGD Symbol;Acc:1563681]
ENSRNOG00000020542	373	338	336	193	180	165	349	179.333333333333	0.888851503153643	5.18506814437495	2.15935896053075e-07	4.28549701397641e-06	Krtcap2	2	174654219	174658405	+	protein_coding	keratinocyte associated protein 2 [Source:RGD Symbol;Acc:1308413]
ENSRNOG00000063966	462	474	431	279	199	274	455.666666666667	250.666666666667	0.805795558728863	5.18424140184343	2.16895855175268e-07	4.29874723208556e-06	LOC102551133	X	17603089	17619823	-	protein_coding	uncharacterized LOC102551133 [Source:RGD Symbol;Acc:7572107]
ENSRNOG00000069961	77	68	72	23	14	21	72.3333333333333	19.3333333333333	1.84566249012359	5.18293231942107	2.18424315847686e-07	4.32321398230965e-06	Rpl35a-ps6	12	6072271	6074618	-	protein_coding	ribosomal protein L35A, pseudogene 6 [Source:RGD Symbol;Acc:11401413]
ENSRNOG00000020839	205	254	225	424	342	423	228	396.333333333333	-0.856152	-5.18189	2.19643869117675e-07	4.34150905812437e-06	Lrfn3	1	85616868	85623725	-	protein_coding	leucine rich repeat and fibronectin type III domain containing 3 [Source:RGD Symbol;Acc:1305567]
ENSRNOG00000069087	269	311	291	488	414	543	290.333333333333	481.666666666667	-0.789333	-5.17986	2.22053808588692e-07	4.38325276389974e-06	Rbm12	3	144588995	144598636	-	protein_coding	RNA binding motif protein 12 [Source:RGD Symbol;Acc:1594333]
ENSRNOG00000004629	2626	1761	2463	908	1271	1128	2283.33333333333	1102.33333333333	0.960069971332887	5.17926835818127	2.22757827285415e-07	4.39125550678193e-06	Fkbp3	6	83113786	83127011	-	protein_coding	FKBP prolyl isomerase 3 [Source:RGD Symbol;Acc:1304992]
ENSRNOG00000020460	917	908	869	559	481	391	898	477	0.840402857525199	5.17520317907116	2.27663095015044e-07	4.48194575005521e-06	Banf1	1	202671305	202674188	-	protein_coding	BAF nuclear assembly factor 1 [Source:RGD Symbol;Acc:620662]
ENSRNOG00000064240	743	621	673	374	384	417	679	391.666666666667	0.72189591481037	5.17465041317752	2.28338100241663e-07	4.48922473549986e-06	ENSRNOG00000064240	4	42138709	42143409	-	lncRNA	NULL
ENSRNOG00000003603	2655	2974	2566	4538	3796	3880	2731.66666666667	4071.33333333333	-0.640287	-5.17172	2.31948985964036e-07	4.55412788729921e-06	Arhgap44	10	49655584	49824297	-	protein_coding	Rho GTPase activating protein 44 [Source:RGD Symbol;Acc:1305664]
ENSRNOG00000053729	564	608	541	1003	924	835	571	920.666666666667	-0.75999	-5.16976	2.34398584164063e-07	4.59608743828896e-06	Tesk1	5	57691969	57697698	+	protein_coding	testis associated actin remodelling kinase 1 [Source:RGD Symbol;Acc:62059]
ENSRNOG00000007419	3262	2671	2806	1616	1630	2059	2913	1768.33333333333	0.651690999770982	5.16579971534163	2.39413051212883e-07	4.68816022787837e-06	Pank3	10	20229129	20252955	+	protein_coding	pantothenate kinase 3 [Source:RGD Symbol;Acc:1310531]
ENSRNOG00000057378	1228	1196	1069	2036	1440	1772	1164.33333333333	1749.33333333333	-0.645387	-5.16344	2.42447705443274e-07	4.74127121841594e-06	Clec16a	10	4928030	5123578	-	protein_coding	C-type lectin domain containing 16A [Source:RGD Symbol;Acc:1305773]
ENSRNOG00000013118	265	284	307	157	118	156	285.333333333333	143.666666666667	0.931380923974498	5.15853399455666	2.48890923098227e-07	4.86080998018927e-06	Atox1	10	39564857	39579950	-	protein_coding	antioxidant 1 copper chaperone [Source:RGD Symbol;Acc:621684]
ENSRNOG00000027240	3292	3238	3356	5724	3700	5427	3295.33333333333	4950.33333333333	-0.638859	-5.15802	2.49572716393822e-07	4.86766096457235e-06	Kndc1	1	194690135	194738362	+	protein_coding	kinase non-catalytic C-lobe domain containing 1 [Source:RGD Symbol;Acc:1565261]
ENSRNOG00000010041	1326	1111	1280	713	738	793	1239	748	0.655072333203439	5.15761803929004	2.50111176143241e-07	4.87170192895696e-06	Ube2g1	10	57225952	57308568	+	protein_coding	ubiquitin-conjugating enzyme E2G 1 [Source:RGD Symbol;Acc:620392]
ENSRNOG00000013176	1845	1446	1557	684	877	995	1616	852	0.846123617921269	5.15491669778748	2.537437044156e-07	4.9359192025606e-06	Far1	1	167644677	167705730	+	protein_coding	fatty acyl CoA reductase 1 [Source:RGD Symbol;Acc:1306647]
ENSRNOG00000016534	1520	1444	1441	2261	1885	2021	1468.33333333333	2055.66666666667	-0.551551	-5.15457	2.5420756863397e-07	4.93841017745199e-06	Fam171a1	17	75024575	75150255	-	protein_coding	family with sequence similarity 171, member A1 [Source:RGD Symbol;Acc:1594172]
ENSRNOG00000007701	609	511	567	292	313	335	562.333333333333	313.333333333333	0.770757789354057	5.15389094197767	2.55136357571855e-07	4.94991461009458e-06	Thoc7	15	11262613	11277193	+	protein_coding	THO complex subunit 7 [Source:RGD Symbol;Acc:1305475]
ENSRNOG00000070641	248	170	176	79	86	74	198	79.6666666666667	1.23365272598932	5.15050037511451	2.59792412525167e-07	5.03360634861015e-06	Mtln	3	115019473	115019643	-	protein_coding	mitoregulin [Source:RGD Symbol;Acc:10401149]
ENSRNOG00000067038	1370	1302	1287	744	807	821	1319.66666666667	790.666666666667	0.665596055965204	5.14944458933933	2.61258940092274e-07	5.05536049078551e-06	ENSRNOG00000067038	13	72464116	72466184	+	lncRNA	NULL
ENSRNOG00000017078	786	720	783	1414	910	1241	763	1188.33333333333	-0.694252	-5.14898	2.61910448658335e-07	5.06130756631994e-06	Selenon	5	146748652	146763059	-	protein_coding	selenoprotein N [Source:RGD Symbol;Acc:1304574]
ENSRNOG00000012420	653	782	653	1307	937	1118	696	1120.66666666667	-0.743244	-5.14561	2.66646815918123e-07	5.13932906276792e-06	Bcl9l	8	44811977	44840611	+	protein_coding	BCL9 like [Source:RGD Symbol;Acc:1309096]
ENSRNOG00000061121	3294	3496	3061	5536	3824	5397	3283.66666666667	4919	-0.635566	-5.14521	2.67215816179645e-07	5.14355470253647e-06	Wdfy3	14	7606628	7810482	+	protein_coding	WD repeat and FYVE domain containing 3 [Source:RGD Symbol;Acc:1307097]
ENSRNOG00000034234	654178	506748	717548	339473	352277	409017	626158	366922.333333333	0.697711556387802	5.1439083650508	2.69080821439143e-07	5.17268308507717e-06	Mt-co1	MT	5323	6867	+	protein_coding	mitochondrially encoded cytochrome c oxidase I [Source:RGD Symbol;Acc:621871]
ENSRNOG00000048004	156	129	166	302	223	303	150.333333333333	276	-0.936763	-5.14353	2.69619072102149e-07	5.17626380461385e-06	Garem2	6	26230048	26241762	-	protein_coding	GRB2 associated regulator of MAPK1 subtype 2 [Source:RGD Symbol;Acc:1597138]
ENSRNOG00000001960	421	284	392	138	143	214	365.666666666667	165	1.08093045667516	5.14281635609919	2.70650155491192e-07	5.18928446760557e-06	Sult1d1	14	20441924	20476341	+	protein_coding	sulfotransferase family 1D, member 1 [Source:RGD Symbol;Acc:620491]
ENSRNOG00000018461	429	452	390	756	546	732	423.666666666667	678	-0.734213	-5.14143	2.72655705230046e-07	5.22093073061595e-06	Pdgfrb	18	54499964	54538843	+	protein_coding	platelet derived growth factor receptor beta [Source:RGD Symbol;Acc:3285]
ENSRNOG00000021087	1167	1022	1115	1900	1308	1681	1101.33333333333	1629.66666666667	-0.623853	-5.14116	2.73042807888632e-07	5.22154425593006e-06	Lgi4	1	86295074	86304874	+	protein_coding	leucine-rich repeat LGI family, member 4 [Source:RGD Symbol;Acc:735035]
ENSRNOG00000015335	3059	2704	3188	2188	1629	1795	2983.66666666667	1870.66666666667	0.609434758791036	5.13932075199534	2.75733378052627e-07	5.266149425509e-06	Rpl13	19	51153924	51163014	+	protein_coding	ribosomal protein L13 [Source:RGD Symbol;Acc:621179]
ENSRNOG00000001156	470	510	501	952	608	868	493.666666666667	809.333333333333	-0.764715	-5.1371	2.79007253726677e-07	5.32176481621857e-06	Msi1	12	41158599	41191076	-	protein_coding	musashi RNA-binding protein 1 [Source:RGD Symbol;Acc:628778]
ENSRNOG00000014689	2769	2821	2733	3951	3264	4157	2774.33333333333	3790.66666666667	-0.510647	-5.13356	2.84311848546253e-07	5.41591974704818e-06	Zbtb4	10	54485071	54501492	+	protein_coding	zinc finger and BTB domain containing 4 [Source:RGD Symbol;Acc:1307184]
ENSRNOG00000008392	4288	4517	3794	8764	6885	5692	4199.66666666667	7113.66666666667	-0.829025	-5.13257	2.85813145422554e-07	5.43747492442959e-06	Sbf1	7	120358338	120384902	-	protein_coding	SET binding factor 1 [Source:RGD Symbol;Acc:1307090]
ENSRNOG00000007845	564	504	575	338	269	354	547.666666666667	320.333333333333	0.712014111568743	5.13209982356766	2.86527457564907e-07	5.44402169373323e-06	Supt4h1	10	72539382	72545831	+	protein_coding	SPT4 homolog, DSIF elongation factor subunit [Source:RGD Symbol;Acc:1306372]
ENSRNOG00000017604	1809	1728	1620	2953	2134	2462	1719	2516.33333333333	-0.610231	-5.13171	2.87117176134593e-07	5.44818734481978e-06	Ripor1	19	33477793	33506420	+	protein_coding	RHO family interacting cell polarization regulator 1 [Source:RGD Symbol;Acc:1307772]
ENSRNOG00000020425	1305	1309	1222	2130	1556	1886	1278.66666666667	1857.33333333333	-0.597531	-5.13125	2.87817758532352e-07	5.45444324352677e-06	Stim1	1	156656013	156818363	+	protein_coding	stromal interaction molecule 1 [Source:RGD Symbol;Acc:1306831]
ENSRNOG00000031367	1984	1799	1821	1146	1166	1210	1868	1174	0.597712717588629	5.12805646233262	2.92748651940897e-07	5.54074861704355e-06	Hprt1	X	132736096	132768154	+	protein_coding	hypoxanthine phosphoribosyltransferase 1 [Source:RGD Symbol;Acc:2826]
ENSRNOG00000023496	1350	1512	1367	2503	1871	2040	1409.66666666667	2138	-0.661148	-5.1269	2.94556177043086e-07	5.56779323855478e-06	Entrep2	1	118288379	118700671	-	protein_coding	endosomal transmembrane epsin interactor 2 [Source:RGD Symbol;Acc:1592985]
ENSRNOG00000049219	5472	5382	5705	9341	6901	7519	5519.66666666667	7920.33333333333	-0.583238	-5.12478	2.97881791786116e-07	5.62342699615741e-06	Rnf187	10	43702357	43716157	-	protein_coding	ring finger protein 187 [Source:RGD Symbol;Acc:1308636]
ENSRNOG00000011751	24622	22184	22737	44364	37573	30093	23181	37343.3333333333	-0.762811	-5.1223	3.01834662510781e-07	5.69074429087633e-06	Ncdn	5	139037819	139047568	-	protein_coding	neurochondrin [Source:RGD Symbol;Acc:621734]
ENSRNOG00000009802	166	127	164	313	260	266	152.333333333333	279.666666666667	-0.946305	-5.12182	3.02602486546418e-07	5.6979157069803e-06	Fam124a	15	36799877	36853683	+	protein_coding	family with sequence similarity 124 member A [Source:RGD Symbol;Acc:1593344]
ENSRNOG00000008309	127	82	136	31	42	30	115	34.3333333333333	1.65620051486172	5.11871638660163	3.07622152056252e-07	5.78502732498624e-06	Rpa3	4	36304651	36307709	-	protein_coding	replication protein A3 [Source:RGD Symbol;Acc:1306810]
ENSRNOG00000049221	815	868	905	1466	1125	1262	862.666666666667	1284.33333333333	-0.635713	-5.11825	3.08378164065141e-07	5.78847741322257e-06	Kdm4b	9	1158752	1236543	+	protein_coding	lysine demethylase 4B [Source:RGD Symbol;Acc:1588576]
ENSRNOG00000005766	329	306	365	639	454	540	333.333333333333	544.333333333333	-0.768231	-5.11812	3.08592839111009e-07	5.78847741322257e-06	Tbc1d20	3	140768537	140785121	+	protein_coding	TBC1 domain family, member 20 [Source:RGD Symbol;Acc:1303293]
ENSRNOG00000019572	604	552	585	385	304	333	580.333333333333	340.666666666667	0.703640238782892	5.11658329210049	3.11119929619256e-07	5.82844545857425e-06	Lsm4	16	18755484	18760926	-	protein_coding	LSM4 homolog, U6 small nuclear RNA and mRNA degradation associated [Source:RGD Symbol;Acc:1306808]
ENSRNOG00000009040	599	625	679	1026	805	1001	634.333333333333	944	-0.633698	-5.11057	3.21190955087275e-07	6.00945825128939e-06	Gas2l1	14	79950555	79961438	-	protein_coding	growth arrest-specific 2 like 1 [Source:RGD Symbol;Acc:1311206]
ENSRNOG00000001314	699	752	669	1280	875	1147	706.666666666667	1100.66666666667	-0.693851	-5.1097	3.22668664245873e-07	6.02943503989811e-06	Fam20c	12	15826871	15884543	-	protein_coding	FAM20C, golgi associated secretory pathway kinase [Source:RGD Symbol;Acc:1311980]
ENSRNOG00000005228	1116	1074	1010	1686	1304	1572	1066.66666666667	1520.66666666667	-0.572711	-5.10873	3.24332499142997e-07	6.05283468578289e-06	Gnptab	7	22800485	22866933	+	protein_coding	N-acetylglucosamine-1-phosphate transferase subunits alpha and beta [Source:RGD Symbol;Acc:1564821]
ENSRNOG00000022144	83	84	85	25	24	29	84	26	1.62730291009892	5.10739706949884	3.26626914903148e-07	6.08792827701609e-06	LOC100361993	13	100656593	100657445	+	protein_coding	transmembrane protein 14C [Source:RGD Symbol;Acc:2319087]
ENSRNOG00000002671	2253	1977	2031	1486	1170	1155	2087	1270.33333333333	0.6483784859573	5.10172562932925	3.3657044984062e-07	6.26532282956477e-06	Nme2	10	78897770	78903538	-	protein_coding	NME/NM23 nucleoside diphosphate kinase 2 [Source:RGD Symbol;Acc:619877]
ENSRNOG00000063400	521	503	490	1080	611	901	504.666666666667	864	-0.825187	-5.09361	3.51311595194447e-07	6.53146437285655e-06	Shisa9	10	3337979	3627773	-	protein_coding	shisa family member 9 [Source:RGD Symbol;Acc:2320726]
ENSRNOG00000018042	1233	1007	1023	667	638	657	1087.66666666667	654	0.66152482210623	5.09323018071169	3.52013891169086e-07	6.53625793375325e-06	Mrpl48	1	154896663	154939281	-	protein_coding	mitochondrial ribosomal protein L48 [Source:RGD Symbol;Acc:1307576]
ENSRNOG00000026044	451	293	344	136	143	210	362.666666666667	163	1.08551851187428	5.09118632504491	3.55830144569186e-07	6.59878701895895e-06	Prrg1	X	42494256	42606588	-	protein_coding	proline rich and Gla domain 1 [Source:RGD Symbol;Acc:1561320]
ENSRNOG00000062864	792	702	807	412	452	455	767	439.666666666667	0.728018100464492	5.09038023038682	3.57346225375329e-07	6.61855615915564e-06	LOC120100659	2	14179651	14200268	+	lncRNA	uncharacterized LOC120100659 [Source:RGD Symbol;Acc:40960165]
ENSRNOG00000006839	1266	1011	1229	675	633	805	1168.66666666667	704.333333333333	0.663325668369799	5.09004000932297	3.57987973172648e-07	6.62210205468801e-06	Arl5a	3	36880712	36903211	-	protein_coding	ADP-ribosylation factor like GTPase 5A [Source:RGD Symbol;Acc:621327]
ENSRNOG00000052256	1566	1769	1635	2824	2005	2571	1656.66666666667	2466.66666666667	-0.629292	-5.08942	3.59162579117764e-07	6.63548352827367e-06	Dact3	1	77546900	77558630	+	protein_coding	dishevelled-binding antagonist of beta-catenin 3 [Source:RGD Symbol;Acc:1563892]
ENSRNOG00000032150	2793	2901	2801	4443	3364	4029	2831.66666666667	3945.33333333333	-0.538039	-5.088	3.61855607832179e-07	6.67684889432877e-06	Adcy2	1	34375895	34822236	+	protein_coding	adenylate cyclase 2 [Source:RGD Symbol;Acc:619965]
ENSRNOG00000009811	1313	1134	1207	779	741	761	1218	760.333333333333	0.608257343568966	5.08522251338836	3.67195318953844e-07	6.76688516357798e-06	Cnih1	15	20037885	20049761	-	protein_coding	cornichon family AMPA receptor auxiliary protein 1 [Source:RGD Symbol;Acc:1312030]
ENSRNOG00000007719	1205	848	963	450	569	520	1005.33333333333	513	0.885608103544562	5.08388093082089	3.69799811612109e-07	6.80635297818231e-06	Ccnc	5	35266823	35296584	+	protein_coding	cyclin C [Source:RGD Symbol;Acc:70905]
ENSRNOG00000015434	338	405	349	730	500	613	364	614.333333333333	-0.809961	-5.08023	3.76968253987364e-07	6.92961892892273e-06	Midn	7	9549650	9559752	-	protein_coding	midnolin [Source:RGD Symbol;Acc:1309629]
ENSRNOG00000016827	665	621	582	1129	810	932	622.666666666667	957	-0.680938	-5.07808	3.8126435531575e-07	6.99984220883074e-06	Slc38a3	8	108323894	108339988	-	protein_coding	solute carrier family 38, member 3 [Source:RGD Symbol;Acc:628620]
ENSRNOG00000000129	2463	2615	2498	3810	3127	3542	2525.33333333333	3493	-0.530605	-5.07702	3.8340890469732e-07	7.03043809536009e-06	Phf24	5	57142632	57168497	+	protein_coding	PHD finger protein 24 [Source:RGD Symbol;Acc:1559864]
ENSRNOG00000000204	2050	1697	1791	904	1042	1229	1846	1058.33333333333	0.72956173857529	5.07665566602532	3.8413610126047e-07	7.0334214857522e-06	Syncrip	8	89402866	89435515	-	protein_coding	synaptotagmin binding, cytoplasmic RNA interacting protein [Source:RGD Symbol;Acc:1305683]
ENSRNOG00000053875	799	847	677	1401	1060	1187	774.333333333333	1216	-0.711549	-5.07646	3.84528143243898e-07	7.0334214857522e-06	Nacad	14	81465299	81473781	-	protein_coding	NAC alpha domain containing [Source:RGD Symbol;Acc:1559824]
ENSRNOG00000050190	384	373	345	675	458	659	367.333333333333	597.333333333333	-0.75574	-5.07535	3.86779287696832e-07	7.06580895014858e-06	Eng	3	15934518	15973230	+	protein_coding	endoglin [Source:RGD Symbol;Acc:1593188]
ENSRNOG00000006636	575	494	567	241	313	269	545.333333333333	274.333333333333	0.908118137452439	5.07486952980391	3.87761971310143e-07	7.07497214650988e-06	Otud6b	5	28023594	28214334	-	protein_coding	OTU deubiquitinase 6B [Source:RGD Symbol;Acc:1310024]
ENSRNOG00000054172	6122	6391	6075	9403	7162	8953	6196	8506	-0.515515	-5.07368	3.90197611811667e-07	7.11058993717766e-06	Ctnnb1	8	120639995	120667111	+	protein_coding	catenin beta 1 [Source:RGD Symbol;Acc:70487]
ENSRNOG00000066013	59	55	45	14	5	11	53	10	2.35750361785233	5.07294283776828	3.91710194344186e-07	7.12931945300197e-06	ENSRNOG00000066013	18	23626523	23628408	-	pseudogene	NULL
ENSRNOG00000019568	719	794	850	1343	1018	1207	787.666666666667	1189.33333333333	-0.654085	-5.07144	3.94809539087498e-07	7.16668646255558e-06	Jund	16	18734122	18735799	-	protein_coding	JunD proto-oncogene, AP-1 transcription factor subunit [Source:RGD Symbol;Acc:2945]
ENSRNOG00000016272	1110	1022	1099	781	524	618	1077	641	0.68915599762139	5.07140529452809	3.94888768146388e-07	7.16668646255558e-06	Edf1	3	8366613	8381363	+	protein_coding	endothelial differentiation-related factor 1 [Source:RGD Symbol;Acc:1308073]
ENSRNOG00000005524	561	508	585	331	309	316	551.333333333333	318.666666666667	0.720723309564738	5.07124322438993	3.95225263234909e-07	7.16668646255558e-06	Pno1	14	91609233	91618324	-	protein_coding	partner of NOB1 homolog [Source:RGD Symbol;Acc:727882]
ENSRNOG00000060179	255	176	252	487	367	383	227.666666666667	412.333333333333	-0.925705	-5.0668	4.04550374299694e-07	7.32674606459519e-06	Gpc3	X	131868990	132236798	-	protein_coding	glypican 3 [Source:RGD Symbol;Acc:2725]
ENSRNOG00000009297	388	322	420	203	195	179	376.666666666667	192.333333333333	0.895283293421657	5.06656291673246	4.05062908901092e-07	7.32700509015924e-06	Chchd1	15	3592727	3593901	-	protein_coding	coiled-coil-helix-coiled-coil-helix domain containing 1 [Source:RGD Symbol;Acc:1307134]
ENSRNOG00000053889	411	469	479	920	554	875	453	783	-0.836819	-5.06453	4.09414991802925e-07	7.39663006075407e-06	Celsr3	8	109530641	109558354	+	protein_coding	cadherin, EGF LAG seven-pass G-type receptor 3 [Source:RGD Symbol;Acc:621787]
ENSRNOG00000039924	389	373	410	207	204	234	390.666666666667	215	0.794051352716616	5.06174901099028	4.15427693337257e-07	7.49604866038982e-06	Triqk	5	26391552	26464421	+	protein_coding	triple QxxK/R motif containing [Source:RGD Symbol;Acc:1561260]
ENSRNOG00000028335	1136	1055	1131	1606	1318	1684	1107.33333333333	1536	-0.533953	-5.0594	4.20588105966666e-07	7.57986358620807e-06	Fat4	2	121927942	122056707	+	protein_coding	FAT atypical cadherin 4 [Source:RGD Symbol;Acc:1564291]
ENSRNOG00000031778	2729	2902	2865	4820	3680	3880	2832	4126.66666666667	-0.605744	-5.05627	4.27538468978167e-07	7.695692441607e-06	Mef2d	2	173606490	173634457	+	protein_coding	myocyte enhancer factor 2D [Source:RGD Symbol;Acc:621489]
ENSRNOG00000013072	3293	3242	3089	5713	5012	4226	3208	4983.66666666667	-0.70859	-5.05188	4.37480577477577e-07	7.85575587083362e-06	Plxna4	4	60720255	61162206	-	protein_coding	plexin A4 [Source:RGD Symbol;Acc:1308074]
ENSRNOG00000007147	2419	2499	2479	4496	3024	3553	2465.66666666667	3691	-0.639169	-5.05187	4.37499255964418e-07	7.85575587083362e-06	Cyp46a1	6	127243315	127274760	+	protein_coding	cytochrome P450, family 46, subfamily a, polypeptide 1 [Source:RGD Symbol;Acc:1306605]
ENSRNOG00000059750	55	46	60	11	10	13	53.6666666666667	11.3333333333333	2.17780634292588	5.05151236206269	4.38325562142763e-07	7.86099477667252e-06	C2H1orf54	2	183424984	183435089	-	protein_coding	chromosome 2 C1orf54 homolog [Source:RGD Symbol;Acc:41092593]
ENSRNOG00000050932	264	192	272	95	114	111	242.666666666667	106.666666666667	1.10693008011358	5.05069196210929	4.40212471174385e-07	7.88521875894094e-06	Pfdn4	3	159303071	159311219	+	protein_coding	prefoldin subunit 4 [Source:RGD Symbol;Acc:2324021]
ENSRNOG00000033402	324	268	245	109	133	144	279	128.666666666667	1.04222846083595	5.04615278508721	4.50794971443952e-07	8.06495237232939e-06	Gsta6	9	23744288	23801131	-	protein_coding	glutathione S-transferase alpha 6 [Source:RGD Symbol;Acc:1565402]
ENSRNOG00000011138	2185	1979	2268	1514	1298	1377	2144	1396.33333333333	0.550604038362362	5.04453647899589	4.54622096925592e-07	8.12353895186847e-06	Rpl29	8	107068480	107070914	+	protein_coding	ribosomal protein L29 [Source:RGD Symbol;Acc:62069]
ENSRNOG00000021184	1282	1309	1361	2262	1619	1899	1317.33333333333	1926.66666666667	-0.607746	-5.04412	4.55603859025097e-07	8.13120188206684e-06	Mark2	1	204461030	204525652	-	protein_coding	microtubule affinity regulating kinase 2 [Source:RGD Symbol;Acc:708483]
ENSRNOG00000018255	3242	3242	3161	4979	3785	4479	3215	4414.33333333333	-0.517896	-5.04235	4.59845784174745e-07	8.19696012372582e-06	Clptm1	1	79289477	79321092	-	protein_coding	CLPTM1 regulator of GABA type A receptor forward trafficking [Source:RGD Symbol;Acc:1310959]
ENSRNOG00000050057	2040	2211	1758	3819	2707	2964	2003	3163.33333333333	-0.717948	-5.04128	4.62435248262602e-07	8.23313893577461e-06	Abca3	10	13382540	13439745	+	protein_coding	ATP binding cassette subfamily A member 3 [Source:RGD Symbol;Acc:1307174]
ENSRNOG00000066344	755	656	693	461	392	430	701.333333333333	427.666666666667	0.646515039805529	5.03984413121118	4.65911145764809e-07	8.28499311924702e-06	Eef1e1	17	26148633	26215720	+	protein_coding	eukaryotic translation elongation factor 1 epsilon 1 [Source:RGD Symbol;Acc:1311056]
ENSRNOG00000036828	2055	2008	2138	3264	2326	3307	2067	2965.66666666667	-0.575893	-5.03832	4.69624107906834e-07	8.34093252521485e-06	Pde1b	7	134627322	134654580	+	protein_coding	phosphodiesterase 1B [Source:RGD Symbol;Acc:3278]
ENSRNOG00000009495	2282	2301	2317	3731	2882	3131	2300	3248	-0.560946	-5.038	4.70417231420721e-07	8.34494065774804e-06	Src	3	146091841	146139476	+	protein_coding	SRC proto-oncogene, non-receptor tyrosine kinase [Source:RGD Symbol;Acc:620795]
ENSRNOG00000003226	5738	5634	5500	8468	6343	8096	5624	7635.66666666667	-0.499617	-5.03685	4.73259050530808e-07	8.38523806880249e-06	Mprip	10	44453929	44569118	+	protein_coding	myosin phosphatase Rho interacting protein [Source:RGD Symbol;Acc:619947]
ENSRNOG00000052725	697	642	653	1247	772	1159	664	1059.33333333333	-0.725725	-5.03615	4.74986461561856e-07	8.40571709233292e-06	Shisal1	7	115509035	115575449	-	protein_coding	shisa like 1 [Source:RGD Symbol;Acc:1566029]
ENSRNOG00000039858	199	266	229	526	320	464	231.333333333333	436.666666666667	-0.963884	-5.03491	4.78078089031037e-07	8.45026006885869e-06	Mfsd12	7	8347314	8353988	-	protein_coding	major facilitator superfamily domain containing 12 [Source:RGD Symbol;Acc:1307722]
ENSRNOG00000013581	1791	1987	1898	3090	2340	2741	1892	2723.66666666667	-0.584797	-5.03111	4.87656028638859e-07	8.60355211369797e-06	Extl3	15	39293605	39338898	-	protein_coding	exostosin-like glycosyltransferase 3 [Source:RGD Symbol;Acc:62065]
ENSRNOG00000018803	1115	1085	1156	2265	1568	1553	1118.66666666667	1795.33333333333	-0.745338	-5.03092	4.88130632253796e-07	8.60355211369797e-06	Mrtfa	7	112544312	112714418	-	protein_coding	myocardin related transcription factor A [Source:RGD Symbol;Acc:1304873]
ENSRNOG00000036814	8928	10031	8653	15644	11192	13693	9204	13509.6666666667	-0.609492	-5.03074	4.8859304594225e-07	8.60355211369797e-06	Atp6v0a1	10	85935854	85989895	+	protein_coding	ATPase H+ transporting V0 subunit a1 [Source:RGD Symbol;Acc:68405]
ENSRNOG00000058842	16744	17806	15711	30077	24679	22323	16753.6666666667	25693	-0.684856	-5.03054	4.8909081783296e-07	8.60355211369797e-06	Sptbn2	1	202002970	202044283	+	protein_coding	spectrin, beta, non-erythrocytic 2 [Source:RGD Symbol;Acc:3751]
ENSRNOG00000026048	1649	1705	1562	2696	1914	2526	1638.66666666667	2378.66666666667	-0.593243	-5.03029	4.89736029943523e-07	8.60460938631954e-06	Gbf1	1	245018568	245147042	+	protein_coding	golgi brefeldin A resistant guanine nucleotide exchange factor 1 [Source:RGD Symbol;Acc:1307160]
ENSRNOG00000010217	8210	8580	8052	13334	9262	13415	8280.66666666667	12003.6666666667	-0.587966	-5.0238	5.06592539547254e-07	8.87955886362564e-06	Prrc2b	3	15465294	15519104	+	protein_coding	proline-rich coiled-coil 2B [Source:RGD Symbol;Acc:1595906]
ENSRNOG00000017784	336	261	317	104	130	176	304.666666666667	136.666666666667	1.0860432862632	5.02187878072938	5.11684746894796e-07	8.95813796170817e-06	Lrif1	2	194230951	194322483	+	protein_coding	ligand dependent nuclear receptor interacting factor 1 [Source:RGD Symbol;Acc:1306520]
ENSRNOG00000010649	3176	3604	3130	5484	3925	5218	3303.33333333333	4875.66666666667	-0.615465	-5.01601	5.27555001323635e-07	9.22499863194457e-06	Ctnnd2	2	81167117	82015764	+	protein_coding	catenin delta 2 [Source:RGD Symbol;Acc:620734]
ENSRNOG00000006505	269	270	249	446	394	425	262.666666666667	421.666666666667	-0.749122	-5.01534	5.29399726290094e-07	9.24371010965781e-06	Borcs5	4	167473177	167540993	+	protein_coding	BLOC-1 related complex subunit 5 [Source:RGD Symbol;Acc:1307624]
ENSRNOG00000000522	972	1089	1040	1856	1396	1477	1033.66666666667	1576.33333333333	-0.67016	-5.01516	5.2988219926843e-07	9.24371010965781e-06	Cpne5	20	7206742	7288883	-	protein_coding	copine 5 [Source:RGD Symbol;Acc:1308021]
ENSRNOG00000014999	731	605	623	371	315	447	653	377.666666666667	0.728166368464039	5.01465655106797	5.31282801417694e-07	9.25716217730879e-06	Tnpo1	2	30211510	30300375	-	protein_coding	transportin 1 [Source:RGD Symbol;Acc:1308372]
ENSRNOG00000033741	880	894	889	1515	1151	1253	887.666666666667	1306.33333333333	-0.619931	-5.01328	5.35103616599517e-07	9.31270270498521e-06	Ankrd34a	2	184129238	184135116	+	protein_coding	ankyrin repeat domain 34A [Source:RGD Symbol;Acc:1308412]
ENSRNOG00000029339	35	37	37	5	5	3	36.3333333333333	4.33333333333333	2.99727500026691	5.01014962226063	5.43877339301578e-07	9.45420821722104e-06	Ndufs5-ps2	2	182339360	182339853	+	protein_coding	NADH:ubiquinone oxidoreductase subunit S5, pseudogene 2 [Source:RGD Symbol;Acc:2323372]
ENSRNOG00000024954	414	419	395	907	486	807	409.333333333333	733.333333333333	-0.886323	-5.00915	5.46702765793086e-07	9.49210256641454e-06	Mgat5b	10	102120445	102190233	+	protein_coding	alpha-1,6-mannosylglycoprotein 6-beta-N-acetylglucosaminyltransferase B [Source:RGD Symbol;Acc:1305188]
ENSRNOG00000004283	7030	6951	6407	13285	10681	8860	6796	10942	-0.757776	-5.00311	5.64139777733417e-07	9.78330138130617e-06	Camta2	10	55383450	55401558	-	protein_coding	calmodulin binding transcription activator 2 [Source:RGD Symbol;Acc:1311296]
ENSRNOG00000020577	5729	6054	5692	9933	7742	7807	5825	8494	-0.60832	-4.99968	5.74259058282592e-07	9.94705973039317e-06	Pip5k1c	7	8397406	8425988	-	protein_coding	phosphatidylinositol-4-phosphate 5-kinase type 1 gamma [Source:RGD Symbol;Acc:1309938]
ENSRNOG00000053230	677	568	588	357	336	392	611	361.666666666667	0.688341841095513	4.99621170938087	5.84674725018725e-07	1.01155605954416e-05	Cep20	10	714151	736837	+	protein_coding	centrosomal protein 20 [Source:RGD Symbol;Acc:1305823]
ENSRNOG00000019689	539	608	463	1418	700	990	536.666666666667	1036	-0.992544	-4.99117	6.00140861489876e-07	1.03709418437957e-05	Vwf	4	158360152	158491539	+	protein_coding	von Willebrand factor [Source:RGD Symbol;Acc:621759]
ENSRNOG00000019229	571	472	457	286	268	223	500	259	0.872937679071144	4.99045331340147	6.0237758925203e-07	1.0397376558146e-05	Fbl	1	83469832	83478932	+	protein_coding	fibrillarin [Source:RGD Symbol;Acc:1305542]
ENSRNOG00000011865	342	302	334	194	162	154	326	170	0.870119712762612	4.98847220772353	6.08586645462553e-07	1.04843587298936e-05	Ciao2b	19	344203	346068	+	protein_coding	cytosolic iron-sulfur assembly component 2B [Source:RGD Symbol;Acc:1585802]
ENSRNOG00000020336	1896	1791	1775	2817	2178	2521	1820.66666666667	2505.33333333333	-0.522968	-4.98839	6.08842809419905e-07	1.04843587298936e-05	Ezh1	10	86126015	86161921	-	protein_coding	enhancer of zeste 1 polycomb repressive complex 2 subunit [Source:RGD Symbol;Acc:1305028]
ENSRNOG00000019743	1596	1625	1457	2436	1911	2253	1559.33333333333	2200	-0.557528	-4.98811	6.097315186438e-07	1.04873821206734e-05	Tmem63b	9	15320432	15340720	+	protein_coding	transmembrane protein 63B [Source:RGD Symbol;Acc:1305862]
ENSRNOG00000017560	599	269	226	142	112	111	364.666666666667	121.666666666667	1.50517139700517	4.98565922118191	6.17509015411244e-07	1.06087471736422e-05	Mdk	3	77901158	77903130	-	protein_coding	midkine [Source:RGD Symbol;Acc:69073]
ENSRNOG00000065858	215	170	207	103	78	95	197.333333333333	92	1.03657643356424	4.98481098802005	6.20224134105425e-07	1.0642959295396e-05	ENSRNOG00000065858	1	46810898	46813161	-	lncRNA	NULL
ENSRNOG00000021691	999	973	1050	1581	1236	1437	1007.33333333333	1418	-0.555786	-4.9798	6.36507172273276e-07	1.09096439107818e-05	Ccdc92	12	31796684	31823337	+	protein_coding	coiled-coil domain containing 92 [Source:RGD Symbol;Acc:1601131]
ENSRNOG00000032492	5892	6159	5381	9685	7777	7893	5810.66666666667	8451.66666666667	-0.60525	-4.97822	6.41700914885847e-07	1.09858599002459e-05	Usp22	10	45828622	45855497	-	protein_coding	ubiquitin specific peptidase 22 [Source:RGD Symbol;Acc:1310354]
ENSRNOG00000042702	3347	2853	2974	1637	1782	2151	3058	1856.66666666667	0.649067576098493	4.97610441159592	6.48766616662995e-07	1.10939091449372e-05	Nipa1	1	106834000	106874790	-	protein_coding	NIPA magnesium transporter 1 [Source:RGD Symbol;Acc:1305401]
ENSRNOG00000039876	1848	1939	1835	1301	1128	1154	1874	1194.33333333333	0.583363366013309	4.97248579328267	6.60998165061567e-07	1.12899407844314e-05	Hnrnpa0	17	6507275	6509375	+	protein_coding	heterogeneous nuclear ribonucleoprotein A0 [Source:RGD Symbol;Acc:1563684]
ENSRNOG00000006500	1256	1170	1180	748	749	729	1202	742	0.622989526653914	4.97183405416556	6.63224644358731e-07	1.1314827865359e-05	Snf8	10	80984363	80996734	+	protein_coding	SNF8 subunit of ESCRT-II [Source:RGD Symbol;Acc:1310144]
ENSRNOG00000007418	1963	1966	1839	2775	2249	2967	1922.66666666667	2663.66666666667	-0.529467	-4.96704	6.79839170369194e-07	1.1584837589165e-05	Ipo9	13	46813171	46862673	-	protein_coding	importin 9 [Source:RGD Symbol;Acc:1310537]
ENSRNOG00000012502	338	331	318	174	164	197	329	178.333333333333	0.818431899786324	4.9655753841778	6.84976787199017e-07	1.16588757321166e-05	Stk17b	9	55307668	55338031	-	protein_coding	serine/threonine kinase 17b [Source:RGD Symbol;Acc:620457]
ENSRNOG00000020531	464	395	462	252	230	273	440.333333333333	251.666666666667	0.739975387685265	4.96376996538619	6.91378256969054e-07	1.17542296496958e-05	Fen1	1	206844884	206850003	-	protein_coding	flap structure-specific endonuclease 1 [Source:RGD Symbol;Acc:621821]
ENSRNOG00000010365	9485	10340	8774	15849	12221	13374	9533	13814.6666666667	-0.596163	-4.96079	7.0208413099144e-07	1.1917360985585e-05	Syn1	X	1172208	1227396	+	protein_coding	synapsin I [Source:RGD Symbol;Acc:3797]
ENSRNOG00000008656	7286	6399	6972	5246	3948	4920	6885.66666666667	4704.66666666667	0.488284506160247	4.96043534481895	7.03353694385829e-07	1.1917360985585e-05	Snca	4	89696420	89796262	-	protein_coding	synuclein alpha [Source:RGD Symbol;Acc:3729]
ENSRNOG00000028274	1335	1078	914	1708	1579	1932	1109	1739.66666666667	-0.716779	-4.96042	7.03404687575668e-07	1.1917360985585e-05	Myrf	1	206854175	206886157	-	protein_coding	myelin regulatory factor [Source:RGD Symbol;Acc:1306622]
ENSRNOG00000067564	453	416	359	257	186	216	409.333333333333	219.666666666667	0.836564774631606	4.95686702361853	7.16389712748158e-07	1.21233913874274e-05	ENSRNOG00000067564	1	66756308	66758905	-	lncRNA	NULL
ENSRNOG00000010737	4623	3957	4039	2427	2536	2989	4206.33333333333	2650.66666666667	0.595626230458298	4.9545469973083	7.24989926246937e-07	1.22548297188361e-05	Mbnl2	15	97385244	97542937	+	protein_coding	muscleblind-like splicing regulator 2 [Source:RGD Symbol;Acc:1591755]
ENSRNOG00000070503	972	997	1030	539	531	711	999.666666666667	593.666666666667	0.688926361025742	4.95319818817161	7.30035524546898e-07	1.2325949970134e-05	ENSRNOG00000070503	3	107691123	107693647	-	lncRNA	NULL
ENSRNOG00000004616	3144	2464	2857	1553	1718	1833	2821.66666666667	1701.33333333333	0.653492529365836	4.95218211605151	7.33858750960555e-07	1.23762921922316e-05	Npm1	10	17739941	17751645	-	protein_coding	nucleophosmin 1 [Source:RGD Symbol;Acc:3192]
ENSRNOG00000002013	909	1044	953	1634	1391	1374	968.666666666667	1466.33333333333	-0.6639	-4.95124	7.37408105212865e-07	1.24219056074002e-05	Sidt1	11	56363512	56459050	+	protein_coding	SID1 transmembrane family, member 1 [Source:RGD Symbol;Acc:1559616]
ENSRNOG00000020518	865	924	833	1615	1169	1252	874	1345.33333333333	-0.682831	-4.94858	7.47563722964533e-07	1.25785722081424e-05	Entrep3	2	174589337	174595281	+	protein_coding	endosomal transmembrane epsin interactor 3 [Source:RGD Symbol;Acc:1306107]
ENSRNOG00000052296	3520	3717	3517	7471	5234	4794	3584.66666666667	5833	-0.765672	-4.94074	7.78257377129744e-07	1.30800605577943e-05	Shank3	7	120570402	120630374	+	protein_coding	SH3 and multiple ankyrin repeat domains 3 [Source:RGD Symbol;Acc:69264]
ENSRNOG00000019968	1316	1441	1338	2511	1796	1928	1365	2078.33333333333	-0.666372	-4.94038	7.79686273599748e-07	1.30807822334314e-05	Trim8	1	245369632	245384513	+	protein_coding	tripartite motif-containing 8 [Source:RGD Symbol;Acc:1585223]
ENSRNOG00000049115	285	335	448	147	151	194	356	164	1.0542447818407	4.94028634211739	7.80079288638603e-07	1.30807822334314e-05	Ccr5	8	123752325	123759260	+	protein_coding	C-C motif chemokine receptor 5 [Source:RGD Symbol;Acc:620596]
ENSRNOG00000014353	1079	1138	1108	2058	1279	1826	1108.33333333333	1721	-0.685524	-4.93931	7.83975998516858e-07	1.31311515195774e-05	Sympk	1	78672378	78700684	+	protein_coding	symplekin scaffold protein [Source:RGD Symbol;Acc:1306735]
ENSRNOG00000009691	2822	3084	2614	5860	4676	3768	2840	4768	-0.816717	-4.93856	7.87014513097481e-07	1.31670482703203e-05	Lrrn2	13	44321364	44382482	+	protein_coding	leucine rich repeat neuronal 2 [Source:RGD Symbol;Acc:1305482]
ENSRNOG00000001796	3003	2880	2979	4611	3255	4687	2954	4184.33333333333	-0.556953	-4.93702	7.93265282657427e-07	1.3256544598591e-05	Dgkg	11	78384458	78577212	+	protein_coding	diacylglycerol kinase, gamma [Source:RGD Symbol;Acc:2499]
ENSRNOG00000014658	414	410	433	922	480	904	419	768.666666666667	-0.917772	-4.93446	8.03737007445571e-07	1.34037705030663e-05	Zfp423	19	19110238	19407373	+	protein_coding	zinc finger protein 423 [Source:RGD Symbol;Acc:621664]
ENSRNOG00000000546	224	203	214	101	96	117	213.666666666667	104.666666666667	0.963542919715628	4.93441872679577	8.03898108507039e-07	1.34037705030663e-05	Nt5dc1	20	38105678	38208591	-	protein_coding	5'-nucleotidase domain containing 1 [Source:RGD Symbol;Acc:1305214]
ENSRNOG00000053362	11250	10888	11038	8381	5933	7982	11058.6666666667	7432	0.517252344426745	4.93120561497568	8.17236562852347e-07	1.36107371385126e-05	Gabarapl1	4	162980249	162989450	+	protein_coding	GABA type A receptor associated protein like 1 [Source:RGD Symbol;Acc:1596143]
ENSRNOG00000015503	604	723	622	1092	876	1012	649.666666666667	993.333333333333	-0.672319	-4.92628	8.38085025119888e-07	1.39421701124582e-05	Otud7a	1	117064496	117386480	+	protein_coding	OTU deubiquitinase 7A [Source:RGD Symbol;Acc:1563721]
ENSRNOG00000014179	3991	3609	3854	2853	2170	2195	3818	2406	0.600107294890326	4.92030269482491	8.64104700903116e-07	1.43587838773799e-05	Rps2	10	13747301	13749163	+	protein_coding	ribosomal protein S2 [Source:RGD Symbol;Acc:619887]
ENSRNOG00000002753	2834	2944	2745	4796	3318	4150	2841	4088	-0.581094	-4.92006	8.65167102725939e-07	1.43602115267355e-05	Adam11	10	87724234	87741562	+	protein_coding	ADAM metallopeptidase domain 11 [Source:RGD Symbol;Acc:1307515]
ENSRNOG00000001689	777	594	740	337	362	461	703.666666666667	386.666666666667	0.793436384579749	4.91805788684521	8.74070674937056e-07	1.44794819952496e-05	Arl6	11	40712022	40737937	+	protein_coding	ADP-ribosylation factor like GTPase 6 [Source:RGD Symbol;Acc:1305535]
ENSRNOG00000022173	414	396	414	727	557	598	408	627.333333333333	-0.684685	-4.918	8.74322046224781e-07	1.44794819952496e-05	Gatad2a	16	19429578	19519587	+	protein_coding	GATA zinc finger domain containing 2A [Source:RGD Symbol;Acc:1310596]
ENSRNOG00000019193	5145	5509	5283	8268	6207	7524	5312.33333333333	7333	-0.523522	-4.91664	8.80430853343032e-07	1.45642476144687e-05	Stx1b	1	182415546	182441280	-	protein_coding	syntaxin 1B [Source:RGD Symbol;Acc:3784]
ENSRNOG00000015974	315	264	257	168	110	142	278.666666666667	140	0.93376856954165	4.91558892579592	8.85159593937408e-07	1.46260190881388e-05	Tmem208	19	33203587	33212183	+	protein_coding	transmembrane protein 208 [Source:RGD Symbol;Acc:1560953]
ENSRNOG00000013642	648	705	757	1095	884	1129	703.333333333333	1036	-0.618232	-4.91244	8.99497214116983e-07	1.4846246948153e-05	Lrrc41	5	129554547	129575449	+	protein_coding	leucine rich repeat containing 41 [Source:RGD Symbol;Acc:1311221]
ENSRNOG00000026791	1689	1519	1558	2952	2460	2071	1588.66666666667	2494.33333333333	-0.723848	-4.90724	9.23689087852462e-07	1.52284436389667e-05	Pgbd5	19	52336751	52402397	-	protein_coding	piggyBac transposable element derived 5 [Source:RGD Symbol;Acc:1310825]
ENSRNOG00000006697	1632	1604	1631	1130	963	1175	1622.33333333333	1089.33333333333	0.511674849771953	4.90605531354265	9.2926328544381e-07	1.52979259883075e-05	Pip4p2	5	28259760	28307225	+	protein_coding	phosphatidylinositol-4,5-bisphosphate 4-phosphatase 2 [Source:RGD Symbol;Acc:1306225]
ENSRNOG00000067149	305	253	323	105	119	178	293.666666666667	134	1.06637671954284	4.90590315141019	9.29984076808573e-07	1.52979259883075e-05	ENSRNOG00000067149	4	35963809	35966100	-	lncRNA	NULL
ENSRNOG00000013436	117	109	123	258	214	195	116.333333333333	222.333333333333	-1.00426	-4.9029	9.44316672551956e-07	1.55163362978202e-05	Pde7b	1	15182704	15492900	-	protein_coding	phosphodiesterase 7B [Source:RGD Symbol;Acc:621016]
ENSRNOG00000061731	288	252	281	422	384	529	273.666666666667	445	-0.764322	-4.90261	9.45723191338435e-07	1.55221040756953e-05	Plxnb3	X	151494207	151508674	+	protein_coding	plexin B3 [Source:RGD Symbol;Acc:1560615]
ENSRNOG00000002563	866	638	692	349	425	326	732	366.666666666667	0.909595845199213	4.90126408120181	9.52219522957546e-07	1.56113046874177e-05	Mcts1	X	117350889	117362504	+	protein_coding	MCTS1, re-initiation and release factor [Source:RGD Symbol;Acc:1566390]
ENSRNOG00000016502	1110	1228	1027	2146	1600	1581	1121.66666666667	1775.66666666667	-0.72507	-4.90086	9.5420430348048e-07	1.56264237048819e-05	Dscaml1	8	45740298	46057320	+	protein_coding	DS cell adhesion molecule-like 1 [Source:RGD Symbol;Acc:1304887]
ENSRNOG00000022753	4606	4459	4207	9570	7898	5588	4424	7685.33333333333	-0.872225	-4.89927	9.61937561255677e-07	1.5731596906512e-05	Mast3	16	18636787	18663852	+	protein_coding	microtubule associated serine/threonine kinase 3 [Source:RGD Symbol;Acc:1587639]
ENSRNOG00000016690	726	525	681	262	334	382	644	326	0.904509364309235	4.89910007099923	9.62766028550309e-07	1.5731596906512e-05	Idi1	17	61629594	61637357	-	protein_coding	isopentenyl-diphosphate delta isomerase 1 [Source:RGD Symbol;Acc:621835]
ENSRNOG00000007527	569	508	533	314	299	347	536.666666666667	320	0.678348103211676	4.89220828966897	9.97108379749497e-07	1.6274667960706e-05	Tm2d1	5	113020760	113050933	-	protein_coding	TM2 domain containing 1 [Source:RGD Symbol;Acc:1305442]
ENSRNOG00000062328	2081	1860	2205	1032	1113	1465	2048.66666666667	1203.33333333333	0.700147053198138	4.88856790942806	1.01572160038159e-06	1.65600907485717e-05	ENSRNOG00000062328	1	230698075	230699994	-	lncRNA	NULL
ENSRNOG00000007299	357	299	331	172	153	207	329	177.333333333333	0.827715111065288	4.88650736395161	1.02640490195191e-06	1.67157369746453e-05	Caap1	5	109361912	109414314	-	protein_coding	caspase activity and apoptosis inhibitor 1 [Source:RGD Symbol;Acc:1560251]
ENSRNOG00000002129	559	508	475	798	754	762	514	771.333333333333	-0.656508	-4.88521	1.03318550815447e-06	1.6807550976681e-05	Lrrc8b	14	4354508	4416311	-	protein_coding	leucine rich repeat containing 8 VRAC subunit B [Source:RGD Symbol;Acc:1563429]
ENSRNOG00000052968	7861	6246	7213	3760	4330	4748	7106.66666666667	4279.33333333333	0.655191663880267	4.88428538858439	1.0380463476808e-06	1.68679663966783e-05	Hnrnpa3	3	60578673	60588306	+	protein_coding	heterogeneous nuclear ribonucleoprotein A3 [Source:RGD Symbol;Acc:727807]
ENSRNOG00000010552	730	641	660	446	387	395	677	409.333333333333	0.656940392109142	4.88321424833696	1.04370359755368e-06	1.6941175613272e-05	Lamtor3	2	226411400	226423607	+	protein_coding	late endosomal/lysosomal adaptor, MAPK and MTOR activator 3 [Source:RGD Symbol;Acc:1307133]
ENSRNOG00000010523	913	789	938	574	517	549	880	546.666666666667	0.617285002865747	4.87902978834354	1.06608963510219e-06	1.72854621541486e-05	Naa20	3	133322064	133337009	+	protein_coding	N(alpha)-acetyltransferase 20, NatB catalytic subunit [Source:RGD Symbol;Acc:1307713]
ENSRNOG00000022804	463	500	483	861	622	734	482	739	-0.675263	-4.87564	1.08456514027394e-06	1.75549675945332e-05	Foxp4	9	13058476	13114879	+	protein_coding	forkhead box P4 [Source:RGD Symbol;Acc:1311386]
ENSRNOG00000012934	1459	1561	1453	2439	1855	2096	1491	2130	-0.575193	-4.87554	1.08509897616148e-06	1.75549675945332e-05	Arhgef7	16	77671023	77782697	-	protein_coding	Rho guanine nucleotide exchange factor 7 [Source:RGD Symbol;Acc:620624]
ENSRNOG00000020526	352	339	342	561	432	606	344.333333333333	533	-0.688288	-4.87264	1.10118887731591e-06	1.7782184207455e-05	Mau2	16	19383492	19408727	+	protein_coding	MAU2 sister chromatid cohesion factor [Source:RGD Symbol;Acc:1308759]
ENSRNOG00000020239	381	394	397	805	530	593	390.666666666667	642.666666666667	-0.776367	-4.87257	1.10156193478795e-06	1.7782184207455e-05	Capn15	10	14972800	14999508	-	protein_coding	calpain 15 [Source:RGD Symbol;Acc:1306514]
ENSRNOG00000003464	1774	1848	1794	3058	2324	2447	1805.33333333333	2609.66666666667	-0.594369	-4.87192	1.10516405393261e-06	1.78207703696633e-05	Hid1	10	100589555	100610041	-	protein_coding	HID1 domain containing [Source:RGD Symbol;Acc:1311422]
ENSRNOG00000016912	2052	1884	2064	1360	1273	1345	2000	1326	0.523004206937028	4.87108633105008	1.10986328887129e-06	1.78769436211842e-05	Btf3	2	29659231	29666879	-	protein_coding	basic transcription factor 3 [Source:RGD Symbol;Acc:1308095]
ENSRNOG00000004059	120	107	86	40	36	34	104.333333333333	36.6666666666667	1.43955582767364	4.87037727266043	1.11385367554792e-06	1.79215887884111e-05	Ptrhd1	6	27218417	27221805	+	protein_coding	peptidyl-tRNA hydrolase domain containing 1 [Source:RGD Symbol;Acc:1561792]
ENSRNOG00000008862	861	856	910	1492	1000	1438	875.666666666667	1310	-0.63466	-4.86983	1.11694104746561e-06	1.79516229989391e-05	Abcg4	8	44611187	44626881	-	protein_coding	ATP binding cassette subfamily G member 4 [Source:RGD Symbol;Acc:1305840]
ENSRNOG00000000304	2196	1895	2092	1258	1295	1411	2061	1321.33333333333	0.569052840875599	4.86720781122779	1.13185994461829e-06	1.81555241610139e-05	Cd164	20	45023973	45035634	+	protein_coding	CD164 molecule [Source:RGD Symbol;Acc:70942]
ENSRNOG00000003611	4158	2924	3589	1630	2033	2214	3557	1959	0.7800890598018	4.86716644276671	1.13209680780972e-06	1.81555241610139e-05	Dynlt3	X	13327892	13337139	+	protein_coding	dynein light chain Tctex-type 3 [Source:RGD Symbol;Acc:1549755]
ENSRNOG00000012323	725	695	685	1231	848	1051	701.666666666667	1043.33333333333	-0.630355	-4.86677	1.13435252818763e-06	1.81718826574371e-05	Cherp	16	17367455	17380507	+	protein_coding	calcium homeostasis endoplasmic reticulum protein [Source:RGD Symbol;Acc:1305279]
ENSRNOG00000002763	1279	1073	1130	1609	1530	1723	1160.66666666667	1620.66666666667	-0.5515	-4.86462	1.14678178352774e-06	1.83510042530565e-05	Ulk2	10	46454030	46530407	-	protein_coding	unc-51 like autophagy activating kinase 2 [Source:RGD Symbol;Acc:1310181]
ENSRNOG00000000070	1346	1209	1276	913	751	876	1277	846.666666666667	0.528257193394037	4.8629264853619	1.15662813249959e-06	1.84756940120375e-05	Dr1	14	1458223	1469638	-	protein_coding	down-regulator of transcription 1 [Source:RGD Symbol;Acc:1305201]
ENSRNOG00000037661	132	106	157	60	24	51	131.666666666667	45	1.50254165614123	4.86284808679453	1.15708650789382e-06	1.84756940120375e-05	Tmsb15b2	X	100298514	100300886	-	protein_coding	thymosin beta 15B2 [Source:RGD Symbol;Acc:708373]
ENSRNOG00000016137	6802	6252	6335	4702	4191	4617	6463	4503.33333333333	0.453535184351846	4.85776803683104	1.18716370760328e-06	1.89353898958935e-05	Rad23b	5	70090232	70128319	+	protein_coding	RAD23 homolog B, nucleotide excision repair protein [Source:RGD Symbol;Acc:1562958]
ENSRNOG00000013515	742	899	845	2119	1467	1118	828.666666666667	1568	-0.984748	-4.85477	1.20524434827687e-06	1.92029505804547e-05	Ptpru	5	143950965	144024768	-	protein_coding	protein tyrosine phosphatase, receptor type, U [Source:RGD Symbol;Acc:620782]
ENSRNOG00000048622	2171	2250	2376	4064	2573	3541	2265.66666666667	3392.66666666667	-0.63466	-4.85185	1.22316232622306e-06	1.94673432569658e-05	Sin3b	16	17123434	17159978	-	protein_coding	SIN3 transcription regulator family member B [Source:RGD Symbol;Acc:1587989]
ENSRNOG00000016776	527	613	563	953	868	825	567.666666666667	882	-0.704038	-4.85122	1.22702865550218e-06	1.95077658462865e-05	Extl1	5	146573912	146589115	-	protein_coding	exostosin-like glycosyltransferase 1 [Source:RGD Symbol;Acc:1309572]
ENSRNOG00000004829	534	401	439	272	239	259	458	256.666666666667	0.765398835603628	4.85000277136339	1.23459749419538e-06	1.95941074535346e-05	Immp1l	3	92385379	92452313	+	protein_coding	inner mitochondrial membrane peptidase subunit 1 [Source:RGD Symbol;Acc:1587441]
ENSRNOG00000055761	475	552	515	880	665	809	514	784.666666666667	-0.668275	-4.84992	1.2351242764468e-06	1.95941074535346e-05	Zfp574	1	80664259	80679427	+	protein_coding	zinc finger protein 574 [Source:RGD Symbol;Acc:1311420]
ENSRNOG00000013742	3593	3469	3337	5610	4678	4514	3466.33333333333	4934	-0.577879	-4.84795	1.24741171408674e-06	1.97677119260341e-05	Large1	19	11603129	12048930	-	protein_coding	LARGE xylosyl- and glucuronyltransferase 1 [Source:RGD Symbol;Acc:1308895]
ENSRNOG00000049351	4885	5310	4678	8546	7265	6560	4957.66666666667	7457	-0.657616	-4.8451	1.26549046644267e-06	2.00326187292852e-05	Nat8l	14	76756077	76763411	-	protein_coding	N-acetyltransferase 8-like [Source:RGD Symbol;Acc:1305719]
ENSRNOG00000018824	1001	1089	1236	1675	1417	1736	1108.66666666667	1609.33333333333	-0.599274	-4.84432	1.27043652039997e-06	2.00848278873704e-05	Slc7a5	19	49935220	49963823	-	protein_coding	solute carrier family 7 member 5 [Source:RGD Symbol;Acc:620639]
ENSRNOG00000000852	5712	6179	5790	10973	6817	8958	5893.66666666667	8916	-0.648745	-4.84415	1.27152011173275e-06	2.00848278873704e-05	Prrc2a	20	3658695	3674130	+	protein_coding	proline-rich coiled-coil 2A [Source:RGD Symbol;Acc:1303025]
ENSRNOG00000049075	821	752	776	507	444	543	783	498	0.588374323260773	4.84342752224231	1.2761828603062e-06	2.01368510125139e-05	Fabp5	2	91765056	91853773	-	protein_coding	fatty acid binding protein 5 [Source:RGD Symbol;Acc:70997]
ENSRNOG00000029698	286	275	261	437	390	452	274	426.333333333333	-0.703164	-4.84249	1.28222598960084e-06	2.02105202605251e-05	Pim3	7	119953175	119956587	+	protein_coding	Pim-3 proto-oncogene, serine/threonine kinase [Source:RGD Symbol;Acc:620462]
ENSRNOG00000004401	519	479	543	325	283	314	513.666666666667	307.333333333333	0.674419876740397	4.84030498234687	1.29640020047602e-06	2.04120571179874e-05	Mrpl13	7	86951541	86973577	-	protein_coding	mitochondrial ribosomal protein L13 [Source:RGD Symbol;Acc:1359587]
ENSRNOG00000050323	3087	2412	2853	1754	1685	1940	2784	1793	0.563856420438218	4.83959040647015	1.30106995613277e-06	2.04636735560305e-05	Srsf1	10	72839274	72845336	+	protein_coding	serine and arginine rich splicing factor 1 [Source:RGD Symbol;Acc:1587490]
ENSRNOG00000029738	1466	1515	1448	2545	1691	2265	1476.33333333333	2167	-0.607541	-4.83899	1.3049878945438e-06	2.05008438195493e-05	Diras1	7	8687942	8693831	+	protein_coding	DIRAS family GTPase 1 [Source:RGD Symbol;Acc:1310445]
ENSRNOG00000009271	2706	2816	2648	4507	3303	3759	2723.33333333333	3856.33333333333	-0.561687	-4.8388	1.30622131503588e-06	2.05008438195493e-05	Smarca4	8	20167717	20258975	+	protein_coding	SWI/SNF related, matrix associated, actin dependent regulator of chromatin, subfamily a, member 4 [Source:RGD Symbol;Acc:621728]
ENSRNOG00000014415	4836	4753	5061	3717	2961	3435	4883.33333333333	3371	0.471978607343492	4.83856232616778	1.30781685810292e-06	2.05040028947352e-05	Hsbp1	19	47400966	47435821	+	protein_coding	heat shock factor binding protein 1 [Source:RGD Symbol;Acc:628632]
ENSRNOG00000023152	349	363	338	674	441	578	350	564.333333333333	-0.743864	-4.83397	1.33833407835018e-06	2.09601075146089e-05	Tmem201	5	160166427	160188843	-	protein_coding	transmembrane protein 201 [Source:RGD Symbol;Acc:1583947]
ENSRNOG00000049531	1480	1455	1475	2428	1749	2058	1470	2078.33333333333	-0.559404	-4.83318	1.34367964410299e-06	2.10214391980623e-05	Usp19	8	109190724	109201741	+	protein_coding	ubiquitin specific peptidase 19 [Source:RGD Symbol;Acc:1303276]
ENSRNOG00000008354	690	717	738	1233	899	1036	715	1056	-0.622624	-4.83227	1.34987474729314e-06	2.10959171452634e-05	Slc9a8	3	156148104	156198471	+	protein_coding	solute carrier family 9 member A8 [Source:RGD Symbol;Acc:1308193]
ENSRNOG00000009884	140	113	122	45	31	64	125	46.6666666666667	1.36798218744349	4.82974402207793	1.36708682978402e-06	2.13422281515964e-05	Lgals1	7	110481392	110488345	+	protein_coding	galectin 1 [Source:RGD Symbol;Acc:69355]
ENSRNOG00000064701	2804	2961	2774	4542	3332	4042	2846.33333333333	3972	-0.538845	-4.82891	1.37284109103631e-06	2.14093330697561e-05	Ncs1	3	14523220	14568829	+	protein_coding	neuronal calcium sensor 1 [Source:RGD Symbol;Acc:68417]
ENSRNOG00000008626	690	621	610	340	343	439	640.333333333333	374	0.709612847957708	4.82566369153922	1.39537801882071e-06	2.17123651315456e-05	Manea	5	40196396	40218459	-	protein_coding	mannosidase, endo-alpha [Source:RGD Symbol;Acc:620327]
ENSRNOG00000014857	612	566	608	401	329	365	595.333333333333	365	0.640514976736313	4.82557972827824	1.39596605360444e-06	2.17123651315456e-05	C2h1orf52	2	234853410	234860040	+	protein_coding	similar to human chromosome 1 open reading frame 52 [Source:RGD Symbol;Acc:1560065]
ENSRNOG00000010827	2391	2174	2362	1468	1464	1637	2309	1523	0.530282176747408	4.82547471450854	1.39670185056726e-06	2.17123651315456e-05	Ptbp2	2	207812920	207873506	-	protein_coding	polypyrimidine tract binding protein 2 [Source:RGD Symbol;Acc:1359267]
ENSRNOG00000033508	7992	7674	7760	13528	10121	10149	7808.66666666667	11266	-0.593623	-4.82144	1.42525993300447e-06	2.21329171856005e-05	Mink1	10	55278391	55330782	+	protein_coding	misshapen-like kinase 1 [Source:RGD Symbol;Acc:1359135]
ENSRNOG00000019087	536	548	570	353	309	293	551.333333333333	318.333333333333	0.723727999007841	4.81998651350337	1.43567926528488e-06	2.22712017671725e-05	Fam174a	9	95742927	95761081	+	protein_coding	family with sequence similarity 174, member A [Source:RGD Symbol;Acc:1309973]
ENSRNOG00000027039	285	221	214	119	110	125	240	118	0.955202381648291	4.81376002663367	1.48116657085441e-06	2.29284585168262e-05	Mrpl22	10	42342776	42355779	+	protein_coding	mitochondrial ribosomal protein L22 [Source:RGD Symbol;Acc:1309277]
ENSRNOG00000030447	156	206	199	378	303	320	187	333.666666666667	-0.896856	-4.81051	1.50545224199906e-06	2.32798955529318e-05	LOC100364191	5	166300122	166310326	+	protein_coding	hCG1994130-like [Source:RGD Symbol;Acc:2321567]
ENSRNOG00000009778	4135	3926	4017	2984	2572	2893	4026	2816.33333333333	0.44973430528617	4.80915463263596	1.51569925310904e-06	2.34127597356562e-05	Tmem59	5	121962440	121983625	+	protein_coding	transmembrane protein 59 [Source:RGD Symbol;Acc:1310313]
ENSRNOG00000009156	780	698	828	405	459	471	768.666666666667	445	0.713475915775174	4.80888512134497	1.51774392675453e-06	2.34127597356562e-05	Tra2a	4	78220883	78239712	-	protein_coding	transformer 2 alpha [Source:RGD Symbol;Acc:1562563]
ENSRNOG00000005900	192	216	228	449	289	373	212	370.333333333333	-0.85905	-4.80874	1.5188203990083e-06	2.34127597356562e-05	Slc2a6	3	10348395	10355208	-	protein_coding	solute carrier family 2 member 6 [Source:RGD Symbol;Acc:1309317]
ENSRNOG00000012952	446	439	412	698	575	646	432.333333333333	639.666666666667	-0.629223	-4.8073	1.52983279409325e-06	2.355782310988e-05	Lrig1	4	127130898	127231513	-	protein_coding	leucine-rich repeats and immunoglobulin-like domains 1 [Source:RGD Symbol;Acc:1306788]
ENSRNOG00000005332	792	810	738	1481	928	1232	780	1213.66666666667	-0.690735	-4.80563	1.5426624589225e-06	2.37305377833831e-05	Csdc2	7	113451998	113466463	+	protein_coding	cold shock domain containing C2 [Source:RGD Symbol;Acc:628780]
ENSRNOG00000010244	367	426	355	731	475	703	382.666666666667	636.333333333333	-0.783422	-4.80524	1.54565529186326e-06	2.37517311621119e-05	Sarm1	10	63369456	63392822	-	protein_coding	sterile alpha and TIR motif containing 1 [Source:RGD Symbol;Acc:1310078]
ENSRNOG00000020138	988	1143	1075	1883	1227	1951	1068.66666666667	1687	-0.706321	-4.80355	1.55880616390677e-06	2.39288136183851e-05	Slc4a3	9	77037016	77049105	+	protein_coding	solute carrier family 4 member 3 [Source:RGD Symbol;Acc:3712]
ENSRNOG00000015852	4406	4631	4295	6621	5127	6302	4444	6016.66666666667	-0.496165	-4.80324	1.56115639909573e-06	2.39399019865504e-05	Arhgap35	1	77202436	77319298	-	protein_coding	Rho GTPase activating protein 35 [Source:RGD Symbol;Acc:1308738]
ENSRNOG00000010752	1417	1185	1225	765	796	710	1275.66666666667	757	0.674790335077376	4.80227009285838	1.56876891725664e-06	2.40315788512251e-05	Tmem41b	1	164012592	164026933	-	protein_coding	transmembrane protein 41B [Source:RGD Symbol;Acc:1310870]
ENSRNOG00000055082	1153	1258	1279	2152	1552	1742	1230	1815.33333333333	-0.621038	-4.79859	1.59788945051937e-06	2.44521979805805e-05	Maz	1	181629729	181650408	-	protein_coding	MYC associated zinc finger protein [Source:RGD Symbol;Acc:1594632]
ENSRNOG00000010185	831	657	767	323	417	462	751.666666666667	400.666666666667	0.830137345371719	4.7981224323433	1.60159874120615e-06	2.44744599623414e-05	RGD1306941	9	58949846	58958561	+	protein_coding	similar to CG31122-PA [Source:RGD Symbol;Acc:1306941]
ENSRNOG00000031834	627	572	614	417	270	380	604.333333333333	355.666666666667	0.709068416859604	4.79798813333658	1.60267271479225e-06	2.44744599623414e-05	Nkain4	3	168053066	168073925	-	protein_coding	Sodium/potassium transporting ATPase interacting 4 [Source:RGD Symbol;Acc:1305809]
ENSRNOG00000019306	472	532	532	867	742	740	512	783	-0.67909	-4.79649	1.61472553202851e-06	2.46329394958623e-05	Syt12	1	201730371	201759609	-	protein_coding	synaptotagmin 12 [Source:RGD Symbol;Acc:621876]
ENSRNOG00000020030	457	369	418	1001	660	582	414.666666666667	747.666666666667	-0.917028	-4.79357	1.63838023234763e-06	2.49678960589682e-05	Crlf1	16	18924722	18935997	-	protein_coding	cytokine receptor-like factor 1 [Source:RGD Symbol;Acc:1311371]
ENSRNOG00000010409	1826	1750	1646	2911	2069	2453	1740.66666666667	2477.66666666667	-0.568723	-4.78741	1.68946064484409e-06	2.5703163517103e-05	Nol6	5	56260830	56270336	-	protein_coding	nucleolar protein 6 [Source:RGD Symbol;Acc:1308033]
ENSRNOG00000004172	2788	2167	2070	3914	2955	3463	2341.66666666667	3444	-0.620956	-4.78733	1.69012369924103e-06	2.5703163517103e-05	Pdk2	10	79972556	79987085	-	protein_coding	pyruvate dehydrogenase kinase 2 [Source:RGD Symbol;Acc:69428]
ENSRNOG00000060045	6146	5960	5510	8854	6763	8143	5872	7920	-0.492089	-4.78708	1.69229377811779e-06	2.57095788233473e-05	Pi4ka	11	83609069	83724080	+	protein_coding	phosphatidylinositol 4-kinase alpha [Source:RGD Symbol;Acc:621213]
ENSRNOG00000007420	98	97	104	222	172	177	99.6666666666667	190.333333333333	-0.998215	-4.78652	1.6970048067781e-06	2.57545435381618e-05	Hrh1	4	147645995	147647455	+	protein_coding	histamine receptor H 1 [Source:RGD Symbol;Acc:2830]
ENSRNOG00000059900	100	104	184	53	31	44	129.333333333333	42.6666666666667	1.54479032148359	4.78569027748435	1.70400661778272e-06	2.58341456918688e-05	Bst2	16	18217407	18220979	-	protein_coding	bone marrow stromal cell antigen 2 [Source:RGD Symbol;Acc:727849]
ENSRNOG00000019758	1473	1410	1290	2520	1938	1857	1391	2105	-0.664069	-4.78456	1.71359911217913e-06	2.59528203333741e-05	Ipo13	5	131433776	131454043	-	protein_coding	importin 13 [Source:RGD Symbol;Acc:620071]
ENSRNOG00000008566	1001	952	897	588	513	689	950	596.666666666667	0.609655822606549	4.78180495137291	1.73728204730412e-06	2.6284433937916e-05	Mrpl15	5	14729979	14741276	+	protein_coding	mitochondrial ribosomal protein L15 [Source:RGD Symbol;Acc:1304796]
ENSRNOG00000033611	558	570	530	375	286	287	552.666666666667	316	0.742461970573302	4.77876292538867	1.7637701082337e-06	2.66577628074869e-05	Wdr83os	19	23075376	23076894	+	lncRNA	WD repeat domain 83 opposite strand [Source:RGD Symbol;Acc:1564058]
ENSRNOG00000038891	126	95	232	55	38	50	151	47.6666666666667	1.60051200280797	4.77768259821731	1.77326997541857e-06	2.67610868551357e-05	Grxcr1	14	40004169	40126571	-	protein_coding	glutaredoxin and cysteine rich domain containing 1 [Source:RGD Symbol;Acc:1564635]
ENSRNOG00000015026	1306	1353	1130	2149	1532	1915	1263	1865.33333333333	-0.619305	-4.77757	1.77424586452858e-06	2.67610868551357e-05	Arhgef11	2	173074368	173196010	+	protein_coding	Rho guanine nucleotide exchange factor 11 [Source:RGD Symbol;Acc:619705]
ENSRNOG00000018385	1750	1665	1571	3123	2617	2142	1662	2627.33333333333	-0.733469	-4.77455	1.80111461916235e-06	2.71385159727474e-05	Chrm1	1	205567220	205582356	+	protein_coding	cholinergic receptor, muscarinic 1 [Source:RGD Symbol;Acc:2342]
ENSRNOG00000038622	143	110	149	319	215	231	134	255	-0.992243	-4.77157	1.82792013180694e-06	2.75142205305557e-05	Nat14	1	68910401	68921243	-	protein_coding	N-acetyltransferase 14 [Source:RGD Symbol;Acc:1565991]
ENSRNOG00000058393	1981	1719	1678	1186	1098	1247	1792.66666666667	1177	0.538675098097677	4.77101037785158	1.83304094778588e-06	2.75630881167067e-05	Taf15	10	68272969	68304949	+	protein_coding	TATA-box binding protein associated factor 15 [Source:RGD Symbol;Acc:1309595]
ENSRNOG00000020590	784	808	771	1537	907	1305	787.666666666667	1249.66666666667	-0.715619	-4.76874	1.85381182573965e-06	2.78400829811292e-05	Adam15	2	174754633	174765113	-	protein_coding	ADAM metallopeptidase domain 15 [Source:RGD Symbol;Acc:620402]
ENSRNOG00000029941	6383	6156	5817	11223	8654	7862	6118.66666666667	9246.33333333333	-0.66339	-4.76858	1.85524828787615e-06	2.78400829811292e-05	Grina	7	107962207	107965366	+	protein_coding	glutamate ionotropic receptor NMDA type subunit associated protein 1 [Source:RGD Symbol;Acc:628873]
ENSRNOG00000019724	2818	2796	2604	4385	3271	3747	2739.33333333333	3801	-0.533372	-4.7673	1.86709679389335e-06	2.79842483808116e-05	Ganab	1	205793895	205813695	+	protein_coding	glucosidase II alpha subunit [Source:RGD Symbol;Acc:1309775]
ENSRNOG00000047563	277	261	250	128	132	150	262.666666666667	136.666666666667	0.874325515078762	4.76713282564326	1.86866122058731e-06	2.79842483808116e-05	Mrpl39	11	23779662	23795125	-	protein_coding	mitochondrial ribosomal protein L39 [Source:RGD Symbol;Acc:1591507]
ENSRNOG00000020061	490	564	554	998	862	746	536	868.666666666667	-0.766132	-4.76592	1.87991158033785e-06	2.81240892171398e-05	Tmem198	9	76968107	77033011	+	protein_coding	transmembrane protein 198 [Source:RGD Symbol;Acc:2319152]
ENSRNOG00000025701	804	740	743	503	452	494	762.333333333333	483	0.590936842850666	4.76540781380927	1.88472054158232e-06	2.81673783379162e-05	Nifk	13	29393286	29405896	+	protein_coding	nucleolar protein interacting with the FHA domain of MKI67 [Source:RGD Symbol;Acc:708462]
ENSRNOG00000047045	367	327	367	191	197	155	353.666666666667	181	0.88820025894827	4.75598083620041	1.97485204308007e-06	2.94844407568889e-05	Sdhaf1	1	85576041	85577366	-	protein_coding	succinate dehydrogenase complex assembly factor 1 [Source:RGD Symbol;Acc:1562079]
ENSRNOG00000007290	29015	29811	27448	41759	35518	38046	28758	38441	-0.484002	-4.75546	1.97996890657357e-06	2.95308547059544e-05	Atp1a2	13	84729601	84754544	-	protein_coding	ATPase Na+/K+ transporting subunit alpha 2 [Source:RGD Symbol;Acc:2168]
ENSRNOG00000019609	571	640	689	1146	919	895	633.333333333333	986.666666666667	-0.705043	-4.75416	1.99271411371204e-06	2.9690834606129e-05	B4galt2	5	131412541	131421013	-	protein_coding	beta-1,4-galactosyltransferase 2 [Source:RGD Symbol;Acc:1305358]
ENSRNOG00000018410	390	347	380	235	195	203	372.333333333333	211	0.75210725295538	4.75287112930601	2.00548183640118e-06	2.98508257956637e-05	Nfu1	4	119459061	119480373	+	protein_coding	NFU1 iron-sulfur cluster scaffold [Source:RGD Symbol;Acc:1307823]
ENSRNOG00000009340	844	640	806	380	455	418	763.333333333333	417.666666666667	0.787909719212802	4.7499406945307	2.0347631237501e-06	3.0256042970545e-05	Zbtb6	3	21187483	21207849	-	protein_coding	zinc finger and BTB domain containing 6 [Source:RGD Symbol;Acc:1306007]
ENSRNOG00000015153	1360	1497	1398	2531	1825	1968	1418.33333333333	2108	-0.63158	-4.74736	2.06087816584189e-06	3.06134083907787e-05	Ints3	2	175859440	175911709	-	protein_coding	integrator complex subunit 3 [Source:RGD Symbol;Acc:1304593]
ENSRNOG00000003508	1391	1263	1420	2134	1626	1867	1358	1875.66666666667	-0.529096	-4.74633	2.07143188628794e-06	3.07391294851165e-05	Ergic1	10	16531194	16626957	-	protein_coding	endoplasmic reticulum-golgi intermediate compartment 1 [Source:RGD Symbol;Acc:1585015]
ENSRNOG00000060615	962	946	1004	1509	1114	1464	970.666666666667	1362.33333333333	-0.547083	-4.74523	2.08266925956103e-06	3.08747319870005e-05	Rai1	10	44947909	45008232	+	protein_coding	retinoic acid induced 1 [Source:RGD Symbol;Acc:1308500]
ENSRNOG00000006137	1881	2158	1837	3285	2299	3102	1958.66666666667	2895.33333333333	-0.616649	-4.74442	2.09109745901377e-06	3.09684584413459e-05	Arid1a	5	145908181	145985564	-	protein_coding	AT-rich interaction domain 1A [Source:RGD Symbol;Acc:1310500]
ENSRNOG00000067555	7349	5538	6617	3630	3834	4590	6501.33333333333	4018	0.62153153651752	4.74326460297833	2.10301285902564e-06	3.1113588636651e-05	Sub1	2	61005666	61020436	-	protein_coding	SUB1 regulator of transcription [Source:RGD Symbol;Acc:621582]
ENSRNOG00000006403	1396	1589	1410	2679	1657	2544	1465	2293.33333333333	-0.693762	-4.74272	2.1087188731926e-06	3.11666530142416e-05	Nectin1	8	44101776	44189787	+	protein_coding	nectin cell adhesion molecule 1 [Source:RGD Symbol;Acc:620791]
ENSRNOG00000010194	136	111	118	51	50	46	121.666666666667	49	1.23927893538519	4.74076807434106	2.12909540956643e-06	3.1436221981008e-05	Ift43	6	105729792	105806257	+	protein_coding	intraflagellar transport 43 [Source:RGD Symbol;Acc:1307392]
ENSRNOG00000030715	850	932	1195	398	510	609	992.333333333333	505.666666666667	0.901307510287806	4.73861135043499	2.1518777214595e-06	3.17407359797225e-05	Cfh	13	51511828	51613838	-	protein_coding	complement factor H [Source:RGD Symbol;Acc:620428]
ENSRNOG00000060123	2752	3009	3089	4570	3483	4186	2950	4079.66666666667	-0.526811	-4.72878	2.25872188644763e-06	3.3283330723546e-05	Kifc2	7	108376011	108388484	+	protein_coding	kinesin family member C2 [Source:RGD Symbol;Acc:735021]
ENSRNOG00000067338	120	90	89	232	225	165	99.6666666666667	207.333333333333	-1.13817	-4.72538	2.29688722885688e-06	3.38118354229922e-05	Maml3	2	135721021	136137814	-	protein_coding	mastermind-like transcriptional coactivator 3 [Source:RGD Symbol;Acc:1308177]
ENSRNOG00000051490	1325	1354	1305	2102	1487	2084	1328	1891	-0.564396	-4.71858	2.37493570781356e-06	3.49258045191063e-05	Plcg1	3	149385587	149416330	+	protein_coding	phospholipase C, gamma 1 [Source:RGD Symbol;Acc:3347]
ENSRNOG00000018145	1564	1807	1673	2473	2110	2481	1681.33333333333	2354.66666666667	-0.547212	-4.71828	2.37844319078564e-06	3.4942443120573e-05	Crat	3	13675684	13689255	-	protein_coding	carnitine O-acetyltransferase [Source:RGD Symbol;Acc:1303031]
ENSRNOG00000002695	494	370	414	179	232	238	426	216.333333333333	0.897899632136164	4.71623007070085	2.40254747015876e-06	3.5261340415324e-05	Tfb2m	13	91278898	91296657	-	protein_coding	transcription factor B2, mitochondrial [Source:RGD Symbol;Acc:1307091]
ENSRNOG00000052087	834	787	683	1421	983	1124	768	1176	-0.674371	-4.71213	2.45135366397199e-06	3.5928653772879e-05	Ubap2	5	56348246	56437049	-	protein_coding	ubiquitin-associated protein 2 [Source:RGD Symbol;Acc:1311717]
ENSRNOG00000043141	910	845	861	618	507	563	872	562.666666666667	0.566922032643765	4.71200601102355	2.45290142717058e-06	3.5928653772879e-05	Ap3s2	1	133818825	133859322	-	protein_coding	adaptor related protein complex 3 subunit sigma 2 [Source:RGD Symbol;Acc:1586888]
ENSRNOG00000071101	1611	1448	1425	2127	2040	2048	1494.66666666667	2071.66666666667	-0.54313	-4.7106	2.46991211825941e-06	3.61418185185303e-05	Tmem127	3	114466171	114477519	+	protein_coding	transmembrane protein 127 [Source:RGD Symbol;Acc:1309744]
ENSRNOG00000064562	824	710	707	446	453	457	747	452	0.651716130139717	4.70915496724041	2.4874590195492e-06	3.6362397953768e-05	ENSRNOG00000064562	5	19329413	19333806	+	lncRNA	NULL
ENSRNOG00000030547	4399	4697	3876	7826	5957	5822	4324	6535	-0.659428	-4.70698	2.51411719073672e-06	3.67155982194381e-05	Dpp6	4	7591009	8508532	-	protein_coding	dipeptidyl peptidase like 6 [Source:RGD Symbol;Acc:68402]
ENSRNOG00000024689	439	332	428	209	172	263	399.666666666667	214.666666666667	0.835394673946933	4.70553588014158	2.53199966241161e-06	3.69400665033979e-05	Hopx	14	31075148	31082909	+	protein_coding	HOP homeobox [Source:RGD Symbol;Acc:621841]
ENSRNOG00000004819	662	655	593	1149	944	863	636.666666666667	985.333333333333	-0.698765	-4.70517	2.53650558841835e-06	3.69691290220816e-05	Porcn	X	14285871	14298481	+	protein_coding	porcupine O-acyltransferase [Source:RGD Symbol;Acc:1564947]
ENSRNOG00000009946	813	727	681	1288	1035	1011	740.333333333333	1111.33333333333	-0.654151	-4.70471	2.54221671502732e-06	3.70156821892988e-05	Ldlr	8	20270041	20294580	+	protein_coding	low density lipoprotein receptor [Source:RGD Symbol;Acc:2998]
ENSRNOG00000003285	728	644	809	457	365	502	727	441.333333333333	0.659197093019683	4.70448450910624	2.54508189179236e-06	3.7020746093668e-05	Mpv17l	10	1988136	2007649	-	protein_coding	MPV17 mitochondrial inner membrane protein like [Source:RGD Symbol;Acc:2324483]
ENSRNOG00000013320	162	128	147	65	42	77	145.666666666667	61.3333333333333	1.19300026141494	4.70316	2.56164693885369e-06	3.72248813070971e-05	RGD1561916	5	56666058	56678923	-	protein_coding	similar to testes development-related NYD-SP22 isoform 1 [Source:RGD Symbol;Acc:1561916]
ENSRNOG00000021447	205	206	204	501	357	295	205	384.333333333333	-0.973488	-4.70134	2.58463321404412e-06	3.75218322267846e-05	Prr7	17	9165269	9172536	-	protein_coding	proline rich 7 (synaptic) [Source:RGD Symbol;Acc:1561898]
ENSRNOG00000005826	47	40	59	14	7	2	48.6666666666667	7.66666666666667	2.59786800120447	4.70042403088038	2.59621828221501e-06	3.76528462112958e-05	RGD1562420	6	139450713	139451582	+	protein_coding	similar to hypothetical protein [Source:RGD Symbol;Acc:1562420]
ENSRNOG00000008786	2005	2023	2032	3495	2315	2918	2020	2909.33333333333	-0.581921	-4.69907	2.61343646327236e-06	3.78652183535796e-05	Ap1b1	14	79879533	79930778	+	protein_coding	adaptor related protein complex 1 subunit beta 1 [Source:RGD Symbol;Acc:2064]
ENSRNOG00000060594	2359	2370	2359	4536	2607	3802	2362.66666666667	3648.33333333333	-0.675607	-4.69627	2.64953706512233e-06	3.83504843304026e-05	Atn1	4	157551276	157568132	-	protein_coding	atrophin 1 [Source:RGD Symbol;Acc:61832]
ENSRNOG00000004169	419	447	444	750	525	721	436.666666666667	665.333333333333	-0.662489	-4.69576	2.65616455233004e-06	3.83854907963719e-05	Fzr1	7	8332029	8343952	+	protein_coding	fizzy and cell division cycle 20 related 1 [Source:RGD Symbol;Acc:1308713]
ENSRNOG00000017431	3202	3751	3323	6175	3799	6198	3425.33333333333	5390.66666666667	-0.699082	-4.69568	2.65717595748039e-06	3.83854907963719e-05	RGD1304884	19	48198209	48216575	+	protein_coding	similar to RIKEN cDNA 6430548M08 [Source:RGD Symbol;Acc:1304884]
ENSRNOG00000018829	2543	2570	2427	1794	1499	1375	2513.33333333333	1556	0.622864527000372	4.69204672571099	2.70485328780897e-06	3.90358905304404e-05	RGD1308134	10	54951991	54956601	-	protein_coding	similar to RIKEN cDNA 1110020A23 [Source:RGD Symbol;Acc:1308134]
ENSRNOG00000008512	877	809	919	566	523	580	868.333333333333	556.333333333333	0.574236388542604	4.69180578341948	2.70804142067983e-06	3.90435854240368e-05	Btf3l4	5	123567907	123586866	-	protein_coding	basic transcription factor 3-like 4 [Source:RGD Symbol;Acc:1311774]
ENSRNOG00000013128	1178	1309	1299	2074	1485	1884	1262	1814.33333333333	-0.579827	-4.69133	2.7144028517991e-06	3.90969719280681e-05	Tmem179	6	131569290	131580305	-	protein_coding	transmembrane protein 179 [Source:RGD Symbol;Acc:1310269]
ENSRNOG00000005814	338	248	290	149	154	143	292	148.666666666667	0.897045208597024	4.68994284270446	2.73281375802522e-06	3.93236390660654e-05	Katnbl1	3	99183716	99225786	+	protein_coding	katanin regulatory subunit B1 like 1 [Source:RGD Symbol;Acc:1582771]
ENSRNOG00000016984	1775	1822	1883	2686	2263	2455	1826.66666666667	2468	-0.499246	-4.68969	2.73623571588622e-06	3.93279641273375e-05	Atg13	3	77645790	77681043	-	protein_coding	autophagy related 13 [Source:RGD Symbol;Acc:1310685]
ENSRNOG00000000164	2692	2367	2679	1520	1587	1871	2579.33333333333	1659.33333333333	0.566124500181335	4.68952028375665	2.73846289041164e-06	3.93279641273375e-05	Lamp2	X	117057606	117260522	-	protein_coding	lysosomal-associated membrane protein 2 [Source:RGD Symbol;Acc:2990]
ENSRNOG00000016722	1683	1790	1631	2772	2171	2302	1701.33333333333	2415	-0.568247	-4.68778	2.76183119640252e-06	3.96112081781193e-05	Xpo6	1	180672119	180761543	-	protein_coding	exportin 6 [Source:RGD Symbol;Acc:1311491]
ENSRNOG00000027791	51	54	59	19	9	11	54.6666666666667	13	2.01730952902695	4.68765212154475	2.76357266358972e-06	3.96112081781193e-05	AABR07015346.1	14	51301168	51301633	+	protein_coding	cytochrome c oxidase subunit 7A2 [Source:RGD Symbol;Acc:68365]
ENSRNOG00000013875	973	901	869	1302	1265	1293	914.333333333333	1286.66666666667	-0.564163	-4.68563	2.79097987581915e-06	3.99374170737589e-05	Fbxl17	9	102782440	103208950	-	protein_coding	F-box and leucine-rich repeat protein 17 [Source:RGD Symbol;Acc:1309773]
ENSRNOG00000001135	3987	4093	4025	5875	4518	5674	4035	5355.66666666667	-0.46741	-4.68557	2.79176286902109e-06	3.99374170737589e-05	Wsb2	12	39217648	39238640	-	protein_coding	WD repeat and SOCS box-containing 2 [Source:RGD Symbol;Acc:1359599]
ENSRNOG00000000257	1652	1613	1474	2306	2147	2152	1579.66666666667	2201.66666666667	-0.549038	-4.68501	2.79949696293161e-06	4.00091373536174e-05	Smpd3	19	34162341	34245749	-	protein_coding	sphingomyelin phosphodiesterase 3 [Source:RGD Symbol;Acc:619754]
ENSRNOG00000014316	764	768	813	1372	877	1309	781.666666666667	1186	-0.652968	-4.6822	2.83810035089216e-06	4.05214599613787e-05	Rapgef1	3	12898266	13013984	+	protein_coding	Rap guanine nucleotide exchange factor 1 [Source:RGD Symbol;Acc:619793]
ENSRNOG00000010280	542	554	499	876	704	765	531.666666666667	781.666666666667	-0.619643	-4.68199	2.84110195149703e-06	4.05249711917705e-05	Pde8b	2	26276635	26509209	-	protein_coding	phosphodiesterase 8B [Source:RGD Symbol;Acc:735041]
ENSRNOG00000025209	353	468	377	629	670	683	399.333333333333	660.666666666667	-0.794455	-4.68038	2.8634067676389e-06	4.08035464388544e-05	Plxnd1	4	149002784	149043244	-	protein_coding	plexin D1 [Source:RGD Symbol;Acc:1310796]
ENSRNOG00000018610	679	665	594	393	384	378	646	385	0.67607035987388	4.67911301404612	2.88118608558936e-06	4.10171564130466e-05	Pde6d	9	87192983	87237969	-	protein_coding	phosphodiesterase 6D [Source:RGD Symbol;Acc:1306204]
ENSRNOG00000008738	1011	1126	1117	1902	1302	1606	1084.66666666667	1603.33333333333	-0.619478	-4.6777	2.90114168135211e-06	4.12613051895204e-05	Tp53i11	3	79144895	79160050	+	protein_coding	tumor protein p53 inducible protein 11 [Source:RGD Symbol;Acc:1308395]
ENSRNOG00000060054	756	677	699	1851	1346	882	710.666666666667	1359.66666666667	-1.0099	-4.67727	2.90713144896107e-06	4.13065459791513e-05	Doc2b	10	60628029	60653267	-	protein_coding	double C2 domain beta [Source:RGD Symbol;Acc:620519]
ENSRNOG00000018129	792	755	692	532	384	459	746.333333333333	458.333333333333	0.643291919393837	4.67636230862813	2.92008507879622e-06	4.14505513212135e-05	Ndufab1	1	176644703	176658099	-	protein_coding	NADH:ubiquinone oxidoreductase subunit AB1 [Source:RGD Symbol;Acc:1305619]
ENSRNOG00000009992	1577	1387	1388	1073	736	983	1450.66666666667	930.666666666667	0.58275954624756	4.67526350385297	2.93576420221326e-06	4.16329299496125e-05	Rabggtb	2	242844762	242851050	-	protein_coding	Rab geranylgeranyltransferase subunit beta [Source:RGD Symbol;Acc:3530]
ENSRNOG00000022694	1570	1491	1449	3005	2625	1882	1503.33333333333	2504	-0.813365	-4.67493	2.94046856169641e-06	4.16594707787163e-05	Plekhg5	5	162578071	162621513	+	protein_coding	pleckstrin homology and RhoGEF domain containing G5 [Source:RGD Symbol;Acc:1303132]
ENSRNOG00000066365	135	97	88	27	41	39	106.666666666667	35.6666666666667	1.49901065294042	4.67436192145079	2.94868940522971e-06	4.17357328135786e-05	ENSRNOG00000066365	14	95308554	95310197	+	lncRNA	NULL
ENSRNOG00000007884	700	595	658	360	366	447	651	391	0.666914233036963	4.67199952673936	2.9828164722556e-06	4.21781721547989e-05	Bcap29	6	48182706	48222720	-	protein_coding	B-cell receptor-associated protein 29 [Source:RGD Symbol;Acc:1359431]
ENSRNOG00000023601	1954	1769	1856	869	635	1394	1859.66666666667	966	0.899761511615582	4.6717991800827	2.98572803897081e-06	4.21787863026943e-05	Elavl4	5	125056848	125200446	-	protein_coding	ELAV like RNA binding protein 4 [Source:RGD Symbol;Acc:1560027]
ENSRNOG00000018057	309	333	323	202	145	187	321.666666666667	178	0.796033181898435	4.67001632332106	3.01175802936552e-06	4.25056752205848e-05	Mrpl2	9	14333234	14337040	-	protein_coding	mitochondrial ribosomal protein L2 [Source:RGD Symbol;Acc:1307147]
ENSRNOG00000020427	275	332	324	181	154	155	310.333333333333	163.333333333333	0.861745994146434	4.66784873798831	3.04369842684481e-06	4.29152723539595e-05	Borcs8	16	19274023	19280339	-	protein_coding	BLOC-1 related complex subunit 8 [Source:RGD Symbol;Acc:1582941]
ENSRNOG00000029682	198	158	312	96	86	90	222.666666666667	90.6666666666667	1.22465942312225	4.66082544667986	3.14943740259815e-06	4.4363626860736e-05	Clic1	20	3761461	3773712	-	protein_coding	chloride intracellular channel 1 [Source:RGD Symbol;Acc:1303043]
ENSRNOG00000020975	1370	1274	1348	917	784	990	1330.66666666667	897	0.505898426524788	4.66013981616736	3.15994663370946e-06	4.44365230855475e-05	Mrpl49	1	203332481	203350049	-	protein_coding	mitochondrial ribosomal protein L49 [Source:RGD Symbol;Acc:1309920]
ENSRNOG00000015989	246	198	223	108	109	120	222.333333333333	112.333333333333	0.914124170100772	4.66009363304801	3.16065572878299e-06	4.44365230855475e-05	Mrpl32	17	50565055	50568010	+	protein_coding	mitochondrial ribosomal protein L32 [Source:RGD Symbol;Acc:1310541]
ENSRNOG00000025757	81	98	76	163	149	199	85	170.333333333333	-1.06221	-4.65969	3.16691962716109e-06	4.4482063072618e-05	Myh6	15	28417616	28441720	-	protein_coding	myosin heavy chain 6 [Source:RGD Symbol;Acc:62029]
ENSRNOG00000014259	411	332	423	631	631	573	388.666666666667	611.666666666667	-0.7315	-4.65793	3.19400550196412e-06	4.48196993434011e-05	Mycl	5	135274748	135281582	+	protein_coding	MYCL proto-oncogene, bHLH transcription factor [Source:RGD Symbol;Acc:1588591]
ENSRNOG00000003829	1026	961	964	448	616	533	983.666666666667	532.333333333333	0.801740607883342	4.65606079914304	3.2231678755844e-06	4.5180784484776e-05	Ap3s1	18	39462765	39531622	+	protein_coding	adaptor related protein complex 3 subunit sigma 1 [Source:RGD Symbol;Acc:1311115]
ENSRNOG00000013039	7246	7054	6747	10972	8956	8992	7015.66666666667	9640	-0.525281	-4.65589	3.22588220515537e-06	4.5180784484776e-05	Add1	14	76108654	76167182	-	protein_coding	adducin 1 [Source:RGD Symbol;Acc:2041]
ENSRNOG00000068298	471	442	478	275	265	292	463.666666666667	277.333333333333	0.673098464887129	4.65518031751874	3.23697289512283e-06	4.52929813469804e-05	ENSRNOG00000068298	14	19440941	19441965	-	protein_coding	NULL
ENSRNOG00000018531	330	351	382	210	186	203	354.333333333333	199.666666666667	0.76216769813364	4.65342449490003	3.2646718280788e-06	4.56371329883335e-05	Mrps11	1	132680420	132717253	+	protein_coding	mitochondrial ribosomal protein S11 [Source:RGD Symbol;Acc:1559901]
ENSRNOG00000067971	2841	2679	2811	4328	3779	3543	2777	3883.33333333333	-0.554885	-4.64922	3.33192013998034e-06	4.65329701600673e-05	Sprn	1	194943826	194948460	-	protein_coding	shadow of prion protein [Source:RGD Symbol;Acc:1561845]
ENSRNOG00000013572	640	598	497	375	289	354	578.333333333333	339.333333333333	0.708102811730676	4.64694279340839	3.36890541384877e-06	4.70048605465466e-05	Lxn	2	151727102	151733460	-	protein_coding	latexin [Source:RGD Symbol;Acc:68361]
ENSRNOG00000055446	4782	4588	4578	6765	5951	5967	4649.33333333333	6227.66666666667	-0.490888	-4.64573	3.38881299889912e-06	4.72370426059715e-05	Amfr	19	10996099	11032247	+	protein_coding	autocrine motility factor receptor [Source:RGD Symbol;Acc:1311551]
ENSRNOG00000014530	567	560	472	925	747	762	533	811.333333333333	-0.67165	-4.64553	3.39197041968624e-06	4.72370426059715e-05	Nav2	1	98663759	99322337	+	protein_coding	neuron navigator 2 [Source:RGD Symbol;Acc:619778]
ENSRNOG00000069992	311	260	260	451	484	425	277	453.333333333333	-0.789449	-4.64491	3.40217306098901e-06	4.73343018305624e-05	Sgpp2	9	79763284	79880457	+	protein_coding	sphingosine-1-phosphate phosphatase 2 [Source:RGD Symbol;Acc:1565739]
ENSRNOG00000016810	4814	4990	5123	2497	2046	3862	4975.66666666667	2801.66666666667	0.779827536366581	4.64433007242628	3.41181727734888e-06	4.74236151991423e-05	Stmn1	5	146681436	146687154	+	protein_coding	stathmin 1 [Source:RGD Symbol;Acc:2992]
ENSRNOG00000008090	198	164	150	81	73	84	170.666666666667	79.3333333333333	1.03798325501408	4.64380591022017	3.4204891225823e-06	4.74992568807322e-05	Txndc12	5	123586781	123612870	+	protein_coding	thioredoxin domain containing 12 [Source:RGD Symbol;Acc:1305960]
ENSRNOG00000008812	453	394	410	694	503	674	419	623.666666666667	-0.632907	-4.64233	3.44504136515148e-06	4.77950738829412e-05	Tmem214	6	25502698	25510444	-	protein_coding	transmembrane protein 214 [Source:RGD Symbol;Acc:1311324]
ENSRNOG00000012062	1577	1478	3073	1080	838	913	2042.66666666667	943.666666666667	1.04770981628342	4.64099190999624	3.46740701969473e-06	4.80600260430073e-05	Npc2	6	104378644	104418155	-	protein_coding	NPC intracellular cholesterol transporter 2 [Source:RGD Symbol;Acc:628756]
ENSRNOG00000020350	1447	1617	1367	2467	1754	2238	1477	2153	-0.598697	-4.6392	3.49755951762355e-06	4.84102525438662e-05	Pacs1	1	202437505	202569473	-	protein_coding	phosphofurin acidic cluster sorting protein 1 [Source:RGD Symbol;Acc:620579]
ENSRNOG00000011975	105	123	109	267	185	194	112.333333333333	215.333333333333	-0.998228	-4.63899	3.50113934277243e-06	4.84102525438662e-05	Crtc3	1	134554696	134655500	-	protein_coding	CREB regulated transcription coactivator 3 [Source:RGD Symbol;Acc:1309666]
ENSRNOG00000018686	1316	1226	1116	2370	1499	1762	1219.33333333333	1877	-0.679259	-4.63891	3.50255057164923e-06	4.84102525438662e-05	Atxn2l	1	181078288	181089686	-	protein_coding	ataxin 2-like [Source:RGD Symbol;Acc:1565868]
ENSRNOG00000013190	414	412	861	267	211	233	562.333333333333	237	1.18067307870809	4.63803	3.5174541052834e-06	4.85705916171809e-05	Rnaset2	1	52585929	52603147	+	protein_coding	ribonuclease T2 [Source:RGD Symbol;Acc:1309918]
ENSRNOG00000002254	3256	2936	2939	1866	1919	2219	3043.66666666667	2001.33333333333	0.534996068656985	4.63678549862323	3.53869302336985e-06	4.88180296451004e-05	Tmem33	14	40885712	40910715	-	protein_coding	transmembrane protein 33 [Source:RGD Symbol;Acc:708371]
ENSRNOG00000019482	8396	8456	7119	12220	9626	11216	7990.33333333333	11020.6666666667	-0.525036	-4.6319	3.62331665992926e-06	4.99386080608432e-05	Gnao1	19	11035956	11192493	-	protein_coding	G protein subunit alpha o1 [Source:RGD Symbol;Acc:628732]
ENSRNOG00000001707	238	213	246	369	324	397	232.333333333333	363.333333333333	-0.710063	-4.62881	3.67780576050415e-06	5.06421456123352e-05	Vwa5b2	11	80306350	80323220	-	protein_coding	von Willebrand factor A domain containing 5B2 [Source:RGD Symbol;Acc:1564491]
ENSRNOG00000000161	1050	859	897	500	544	637	935.333333333333	560.333333333333	0.66741423760091	4.62774722044258	3.69664826541497e-06	5.08439546589678e-05	Chm	X	78203204	78361943	-	protein_coding	CHM Rab escort protein [Source:RGD Symbol;Acc:2340]
ENSRNOG00000006751	2287	1912	1935	1241	1320	1227	2044.66666666667	1262.66666666667	0.617437060073356	4.62759438280634	3.69937654597413e-06	5.08439546589678e-05	Psmd6	15	11102180	11205620	+	protein_coding	proteasome 26S subunit, non-ATPase 6 [Source:RGD Symbol;Acc:735127]
ENSRNOG00000040257	1182	971	1076	676	624	776	1076.33333333333	692	0.570431469082425	4.62442602394227	3.75637113206639e-06	5.15790792419873e-05	Chmp2b	11	3337494	3385181	-	protein_coding	charged multivesicular body protein 2B [Source:RGD Symbol;Acc:1306781]
ENSRNOG00000019097	3943	4019	3835	6202	4832	5141	3932.33333333333	5391.66666666667	-0.518754	-4.62298	3.78272374812004e-06	5.18924770894154e-05	Bap1	16	6446709	6455535	+	protein_coding	Brca1 associated protein 1 [Source:RGD Symbol;Acc:1311938]
ENSRNOG00000020541	226	214	211	436	270	391	217	365.666666666667	-0.805931	-4.62189	3.80267403781028e-06	5.21175437092618e-05	Nprl3	10	15355355	15395810	+	protein_coding	NPR3-like, GATOR1 complex subunit [Source:RGD Symbol;Acc:1308665]
ENSRNOG00000008239	351	354	373	627	443	569	359.333333333333	546.333333333333	-0.662149	-4.6192	3.85216268276058e-06	5.27466521533307e-05	Repin1	4	77548849	77554257	+	protein_coding	replication initiator 1 [Source:RGD Symbol;Acc:1549707]
ENSRNOG00000029012	470	470	377	870	771	604	439	748.333333333333	-0.843447	-4.61889	3.8579504498423e-06	5.27767621538426e-05	Shisa6	10	50903333	51192063	-	protein_coding	shisa family member 6 [Source:RGD Symbol;Acc:1564618]
ENSRNOG00000033893	1379	1458	1237	3077	2099	1779	1358	2318.33333333333	-0.83531	-4.61837	3.86765168512786e-06	5.2860302677965e-05	Cacna1h	10	14390113	14448376	-	protein_coding	calcium voltage-gated channel subunit alpha1 H [Source:RGD Symbol;Acc:68943]
ENSRNOG00000028585	1028	725	921	415	515	532	891.333333333333	487.333333333333	0.790134749723461	4.61357280557429	3.95805528431639e-06	5.40456462499134e-05	Tceal8	X	99171177	99173710	-	protein_coding	transcription elongation factor A like 8 [Source:RGD Symbol;Acc:1359631]
ENSRNOG00000059593	1555	1130	1327	753	826	766	1337.33333333333	781.666666666667	0.693802601597368	4.61255965472112	3.97740340286778e-06	5.42594568112928e-05	Cetn2	X	150769953	150774919	-	protein_coding	centrin 2 [Source:RGD Symbol;Acc:620247]
ENSRNOG00000001492	4463	4433	4370	9436	7909	5337	4422	7560.66666666667	-0.850578	-4.61162	3.99533866202038e-06	5.44536147948765e-05	Slc8a2	1	76808725	76847072	+	protein_coding	solute carrier family 8 member A2 [Source:RGD Symbol;Acc:620194]
ENSRNOG00000043328	1049	1008	1045	736	626	699	1034	687	0.524476075265143	4.60870939055727	4.05176191306474e-06	5.51714913828983e-05	Chmp2a	1	73660046	73662452	-	protein_coding	charged multivesicular body protein 2A [Source:RGD Symbol;Acc:1305050]
ENSRNOG00000031656	478	491	480	245	284	291	483	273.333333333333	0.748742419182255	4.60448873679599	4.13480393624942e-06	5.62501634472562e-05	Ccnh	2	15834833	15855819	+	protein_coding	cyclin H [Source:RGD Symbol;Acc:69419]
ENSRNOG00000010254	369	343	431	660	633	543	381	612	-0.759696	-4.60409	4.14268275738872e-06	5.63052612108674e-05	Htr1a	2	36694174	36695442	+	protein_coding	5-hydroxytryptamine receptor 1A [Source:RGD Symbol;Acc:2845]
ENSRNOG00000056678	209	262	241	469	311	429	237.333333333333	403	-0.815501	-4.6037	4.15048775332576e-06	5.63592547556866e-05	Nckap5l	7	130555368	130591857	-	protein_coding	NCK-associated protein 5-like [Source:RGD Symbol;Acc:1561571]
ENSRNOG00000009370	566	642	579	1118	860	821	595.666666666667	933	-0.71135	-4.60181	4.18843526852796e-06	5.68220747776496e-05	Tbkbp1	10	82120564	82134352	-	protein_coding	TBK1 binding protein 1 [Source:RGD Symbol;Acc:631328]
ENSRNOG00000001874	639	678	586	1163	858	890	634.333333333333	970.333333333333	-0.675046	-4.6006	4.21277996720896e-06	5.70996702283641e-05	Slc7a4	11	83435211	83438881	+	protein_coding	solute carrier family 7, member 4 [Source:RGD Symbol;Acc:1305905]
ENSRNOG00000004288	303	245	308	143	156	141	285.333333333333	146.666666666667	0.882750351322371	4.59926810930874	4.23977840980944e-06	5.74126899582483e-05	Ptrh2	10	71504956	71515398	+	protein_coding	peptidyl-tRNA hydrolase 2 [Source:RGD Symbol;Acc:1306819]
ENSRNOG00000007031	3213	2962	2939	5065	3935	3893	3038	4297.66666666667	-0.567158	-4.59854	4.2545994568472e-06	5.75603860279622e-05	Trim9	6	88757303	88856542	-	protein_coding	tripartite motif-containing 9 [Source:RGD Symbol;Acc:621540]
ENSRNOG00000017883	1942	2018	1982	2954	2254	2789	1980.66666666667	2665.66666666667	-0.487566	-4.59783	4.26918571772429e-06	5.77046371000492e-05	Camsap1	3	8746176	8806072	-	protein_coding	calmodulin regulated spectrin-associated protein 1 [Source:RGD Symbol;Acc:1565022]
ENSRNOG00000003269	401	360	440	227	220	244	400.333333333333	230.333333333333	0.728291238617495	4.59666880535697	4.29299188229125e-06	5.79343232590161e-05	Atp6v0e1	10	16479567	16524434	-	protein_coding	ATPase H+ transporting V0 subunit e1 [Source:RGD Symbol;Acc:621393]
ENSRNOG00000009299	246	292	330	594	383	496	289.333333333333	491	-0.816438	-4.59662	4.29405768749677e-06	5.79343232590161e-05	Adra2c	14	75471143	75472846	-	protein_coding	adrenoceptor alpha 2C [Source:RGD Symbol;Acc:2058]
ENSRNOG00000011944	4835	4502	4513	3296	2883	3593	4616.66666666667	3257.33333333333	0.439515627491617	4.59558726956641	4.3153213176001e-06	5.81678417017663e-05	Snx10	4	80612669	80676996	+	protein_coding	sorting nexin 10 [Source:RGD Symbol;Acc:1305782]
ENSRNOG00000032183	476	442	455	747	642	633	457.666666666667	674	-0.627528	-4.5944	4.3399436078479e-06	5.84461636419516e-05	Slfnl1	5	133990520	134122105	+	protein_coding	schlafen-like 1 [Source:RGD Symbol;Acc:1564075]
ENSRNOG00000003178	776	658	652	486	362	447	695.333333333333	431.666666666667	0.625772899501193	4.59328405494597	4.36324500648473e-06	5.87062040854203e-05	Mageh1	X	18349774	18351516	+	protein_coding	MAGE family member H1 [Source:RGD Symbol;Acc:1359316]
ENSRNOG00000020867	963	935	893	1631	1351	1210	930.333333333333	1397.33333333333	-0.65675	-4.59064	4.41898252539404e-06	5.94017888651232e-05	Numbl	1	82550054	82573776	+	protein_coding	NUMB-like, endocytic adaptor protein [Source:RGD Symbol;Acc:1307579]
ENSRNOG00000012622	548	566	505	1003	629	888	539.666666666667	840	-0.689972	-4.58843	4.46587753053642e-06	5.99372751035401e-05	Mmp15	19	9663449	9684943	-	protein_coding	matrix metallopeptidase 15 [Source:RGD Symbol;Acc:1308937]
ENSRNOG00000005058	750	805	742	1284	1013	1051	765.666666666667	1116	-0.607128	-4.58838	4.46696950316061e-06	5.99372751035401e-05	Lpcat4	3	99044729	99052875	+	protein_coding	lysophosphatidylcholine acyltransferase 4 [Source:RGD Symbol;Acc:1311177]
ENSRNOG00000007280	1443	1413	1480	2309	1780	1912	1445.33333333333	2000.33333333333	-0.532645	-4.58514	4.53677344712943e-06	6.08184050259666e-05	Naa60	10	11587916	11642755	-	protein_coding	N(alpha)-acetyltransferase 60, NatF catalytic subunit [Source:RGD Symbol;Acc:1308915]
ENSRNOG00000001115	259	198	196	630	458	289	217.666666666667	459	-1.15284	-4.58402	4.56111038628674e-06	6.10889702556765e-05	Slc29a4	12	11853540	11874834	-	protein_coding	solute carrier family 29 member 4 [Source:RGD Symbol;Acc:1310545]
ENSRNOG00000020905	1429	1461	1364	2485	1540	2396	1418	2140.33333333333	-0.642761	-4.58369	4.56845302883884e-06	6.11316380728881e-05	Hdac5	10	87152978	87188235	-	protein_coding	histone deacetylase 5 [Source:RGD Symbol;Acc:619980]
ENSRNOG00000068956	3347	2877	3441	2437	1921	2124	3221.66666666667	2160.66666666667	0.510435064294197	4.58241345053442	4.59639969444675e-06	6.14496853695763e-05	Rpl8-ps7	7	108622324	108628482	+	protein_coding	ribosomal protein L8, pseudogene 7 [Source:RGD Symbol;Acc:2322732]
ENSRNOG00000006527	7195	7051	6496	11179	7424	12815	6914	10472.6666666667	-0.646793	-4.58194	4.60687251819361e-06	6.15337577225752e-05	Slc6a1	4	147466965	147482293	+	protein_coding	solute carrier family 6 member 1 [Source:RGD Symbol;Acc:620533]
ENSRNOG00000007018	510	503	484	792	617	734	499	714.333333333333	-0.579074	-4.57679	4.72164754488472e-06	6.30095724093237e-05	Mapkbp1	3	106947827	106996199	+	protein_coding	mitogen activated protein kinase binding protein 1 [Source:RGD Symbol;Acc:1307578]
ENSRNOG00000067086	32702	31036	29372	21001	20245	17550	31036.6666666667	19598.6666666667	0.587430093019386	4.57439239779798	4.77603985206915e-06	6.36776446641242e-05	Calm2	6	7091567	7104287	+	protein_coding	calmodulin 2 [Source:RGD Symbol;Acc:2258]
ENSRNOG00000014647	615	469	625	291	306	370	569.666666666667	322.333333333333	0.750179175142986	4.57412935342143	4.78204342904816e-06	6.36999371988969e-05	Cbfb	19	33049172	33092751	+	protein_coding	core-binding factor subunit beta [Source:RGD Symbol;Acc:620493]
ENSRNOG00000021871	1201	1267	1196	2093	1349	1976	1221.33333333333	1806	-0.61512	-4.5735	4.79633209414084e-06	6.38324522863667e-05	Gcn1	12	40991512	41052555	-	protein_coding	GCN1 activator of EIF2AK4 [Source:RGD Symbol;Acc:1593434]
ENSRNOG00000018977	4482	4606	4314	7464	5122	6207	4467.33333333333	6264.33333333333	-0.544488	-4.57241	4.8215636021761e-06	6.41102299580485e-05	Ap3d1	7	8970291	9005643	+	protein_coding	adaptor related protein complex 3 subunit delta 1 [Source:RGD Symbol;Acc:1308659]
ENSRNOG00000016655	368	408	408	676	492	623	394.666666666667	597	-0.654328	-4.56995	4.87843653310663e-06	6.47612235689767e-05	Pex6	9	14258145	14270303	-	protein_coding	peroxisomal biogenesis factor 6 [Source:RGD Symbol;Acc:621637]
ENSRNOG00000067926	195	219	228	54	53	132	214	79.6666666666667	1.3802646577741	4.56991027930234	4.87933059393623e-06	6.47612235689767e-05	ENSRNOG00000067926	1	37849915	37877352	-	protein_coding	NULL
ENSRNOG00000006178	9504	10622	8928	15823	10943	14986	9684.66666666667	13917.3333333333	-0.575281	-4.56713	4.94457937929951e-06	6.55680652407381e-05	Dync1h1	6	129609397	129680883	+	protein_coding	dynein cytoplasmic 1 heavy chain 1 [Source:RGD Symbol;Acc:2511]
ENSRNOG00000068743	2494	2493	2366	3533	2710	3879	2451	3374	-0.51686	-4.5666	4.95708581916024e-06	6.56746883392528e-05	Prrc2c	13	75004010	75073643	-	protein_coding	proline-rich coiled-coil 2C [Source:RGD Symbol;Acc:1566064]
ENSRNOG00000007508	470	424	502	714	561	793	465.333333333333	689.333333333333	-0.626119	-4.56515	4.99139913110939e-06	6.60697710369889e-05	Lrtm2	4	152485866	152500377	-	protein_coding	leucine-rich repeats and transmembrane domains 2 [Source:RGD Symbol;Acc:1587001]
ENSRNOG00000016023	394	378	364	568	489	598	378.666666666667	551.666666666667	-0.606266	-4.56407	5.01717007044017e-06	6.63511718128536e-05	Kank1	1	222877622	223074514	+	protein_coding	KN motif and ankyrin repeat domains 1 [Source:RGD Symbol;Acc:1307714]
ENSRNOG00000003858	7283	6538	6515	4355	4434	4931	6778.66666666667	4573.33333333333	0.496755925683573	4.56380188281681	5.02354875210342e-06	6.6375838228601e-05	Atp6ap2	X	10183068	10210918	-	protein_coding	ATPase H+ transporting accessory protein 2 [Source:RGD Symbol;Acc:1561269]
ENSRNOG00000048109	103	64	84	23	31	25	83.6666666666667	26.3333333333333	1.58342376090331	4.56280694490749	5.04742231017697e-06	6.66314115740238e-05	LOC100365839	11	76142814	76143709	+	protein_coding	40S ribosomal protein S3a-like [Source:RGD Symbol;Acc:2318248]
ENSRNOG00000012760	2904	2827	2900	2098	1876	2047	2877	2007	0.452452970802725	4.56023398175551	5.10966545540449e-06	6.73925920961242e-05	Chtop	2	175981271	175992748	-	protein_coding	chromatin target of PRMT1 [Source:RGD Symbol;Acc:1359407]
ENSRNOG00000017123	5469	4457	9225	3169	2932	3483	6383.66666666667	3194.66666666667	0.928651024542011	4.55739118763506	5.17929069846823e-06	6.82496854943313e-05	B2m	3	109095729	109101766	+	protein_coding	beta-2 microglobulin [Source:RGD Symbol;Acc:2189]
ENSRNOG00000068914	1389	1451	1533	661	641	1105	1457.66666666667	802.333333333333	0.806661524624806	4.55422664996231	5.25786439283475e-06	6.92230561871332e-05	Nrep	18	25017083	25046591	-	protein_coding	neuronal regeneration related protein [Source:RGD Symbol;Acc:631411]
ENSRNOG00000029670	38	24	31	2	4	5	31	3.66666666666667	3.00450774343336	4.55153087080317	5.32569814911196e-06	7.0053414115242e-05	RGD1564606	2	38451401	38453417	+	protein_coding	similar to 60S ribosomal protein L23a [Source:RGD Symbol;Acc:1564606]
ENSRNOG00000001120	1327	1365	1321	1858	1598	1893	1337.66666666667	1783	-0.477718	-4.5499	5.36721155088953e-06	7.05363834382318e-05	Med13l	12	37808285	38004473	-	protein_coding	mediator complex subunit 13L [Source:RGD Symbol;Acc:1305884]
ENSRNOG00000001104	106	76	101	237	130	213	94.3333333333333	193.333333333333	-1.08736	-4.54825	5.40929871613885e-06	7.10260240353017e-05	Foxk1	12	12115950	12175089	-	protein_coding	forkhead box K1 [Source:RGD Symbol;Acc:1309643]
ENSRNOG00000009681	1283	1304	1251	1943	1545	1731	1279.33333333333	1739.66666666667	-0.506224	-4.54655	5.45318187277506e-06	7.15383520258965e-05	Flot2	10	62920665	62947756	+	protein_coding	flotillin 2 [Source:RGD Symbol;Acc:70993]
ENSRNOG00000018798	5005	4914	4735	7804	5469	6726	4884.66666666667	6666.33333333333	-0.50634	-4.54487	5.49685172663834e-06	7.20469710266875e-05	Bcan	2	173454482	173467460	-	protein_coding	brevican [Source:RGD Symbol;Acc:2194]
ENSRNOG00000014302	2301	2613	2548	4698	3449	3256	2487.33333333333	3801	-0.674842	-4.54453	5.50573043691242e-06	7.20990844214017e-05	Dlgap3	5	139492947	139562625	+	protein_coding	DLG associated protein 3 [Source:RGD Symbol;Acc:708349]
ENSRNOG00000005417	477	424	418	755	577	625	439.666666666667	652.333333333333	-0.633782	-4.54267	5.55457183647447e-06	7.26739621238376e-05	Zhx2	7	89226463	89374378	+	protein_coding	zinc fingers and homeoboxes 2 [Source:RGD Symbol;Acc:727926]
ENSRNOG00000002001	2862	2857	2650	3935	3216	3843	2789.66666666667	3664.66666666667	-0.455521	-4.54192	5.57448670190451e-06	7.28696901672957e-05	Itsn1	11	30978590	31160645	+	protein_coding	intersectin 1 [Source:RGD Symbol;Acc:2935]
ENSRNOG00000039544	200	219	213	371	290	347	210.666666666667	336	-0.733954	-4.53943	5.64072134755552e-06	7.36700249885893e-05	Kcnd1	X	14662357	14677233	-	protein_coding	potassium voltage-gated channel subfamily D member 1 [Source:RGD Symbol;Acc:621364]
ENSRNOG00000026962	1777	1504	1656	853	802	1268	1645.66666666667	974.333333333333	0.696165493267084	4.53728320837331	5.69835595843554e-06	7.43567193653533e-05	Osbpl8	7	46596983	46749888	+	protein_coding	oxysterol binding protein-like 8 [Source:RGD Symbol;Acc:1561474]
ENSRNOG00000008758	170	145	146	371	256	231	153.666666666667	286	-0.962474	-4.53655	5.71811267333209e-06	7.454837320392e-05	Tspan18	3	79161662	79299852	-	protein_coding	tetraspanin 18 [Source:RGD Symbol;Acc:1560411]
ENSRNOG00000057713	436	339	347	190	176	248	374	204.666666666667	0.805320351767869	4.5333417667452	5.80577621190378e-06	7.55572964356257e-05	Cav2	4	45616712	45624244	+	protein_coding	caveolin 2 [Source:RGD Symbol;Acc:620348]
ENSRNOG00000052600	1700	1771	1631	2923	1913	2534	1700.66666666667	2456.66666666667	-0.584042	-4.53217	5.83808279516515e-06	7.59105619679033e-05	Mboat7	1	65525213	65539538	+	protein_coding	membrane bound O-acyltransferase domain containing 7 [Source:RGD Symbol;Acc:1306945]
ENSRNOG00000010731	28088	24185	25815	15508	16556	19342	26029.3333333333	17135.3333333333	0.531608100794775	4.53089834337606	5.87333972198189e-06	7.63015317592453e-05	Gpm6a	16	36641284	36973475	-	protein_coding	glycoprotein m6a [Source:RGD Symbol;Acc:631368]
ENSRNOG00000013064	467	478	444	746	541	816	463	701	-0.652085	-4.52806	5.95286589572836e-06	7.72415801488887e-05	Lrp8	5	122563453	122631352	+	protein_coding	LDL receptor related protein 8 [Source:RGD Symbol;Acc:1305729]
ENSRNOG00000025274	1935	1778	1988	1327	1233	1296	1900.33333333333	1285.33333333333	0.494192281610022	4.52789241233901	5.95748986812872e-06	7.72415801488887e-05	Hexb	2	28484012	28504223	-	protein_coding	hexosaminidase subunit beta [Source:RGD Symbol;Acc:1307607]
ENSRNOG00000003980	931	930	964	617	579	656	941.666666666667	617.333333333333	0.542573700465261	4.52775169084481	5.96145746423151e-06	7.72415801488887e-05	Ttc1	10	28202325	28227472	-	protein_coding	tetratricopeptide repeat domain 1 [Source:RGD Symbol;Acc:1359604]
ENSRNOG00000056009	1922	2257	2021	3530	2299	3514	2066.66666666667	3114.33333333333	-0.639506	-4.52655	5.99542995530939e-06	7.76133740517429e-05	Rab11fip5	4	117871308	117908741	-	protein_coding	RAB11 family interacting protein 5 [Source:RGD Symbol;Acc:1592069]
ENSRNOG00000020871	452	429	482	816	545	695	454.333333333333	685.333333333333	-0.650369	-4.52433	6.05872531653679e-06	7.82729019254218e-05	Ltbp4	1	82600136	82632178	-	protein_coding	latent transforming growth factor beta binding protein 4 [Source:RGD Symbol;Acc:1307033]
ENSRNOG00000046799	1572	1544	1447	1130	783	1068	1521	993.666666666667	0.558665749389875	4.52422985724833	6.06158200248918e-06	7.82729019254218e-05	Phb1	10	80605251	80618042	+	protein_coding	prohibitin 1 [Source:RGD Symbol;Acc:3322]
ENSRNOG00000005434	18057	18399	16235	24680	19857	25530	17563.6666666667	23355.6666666667	-0.470167	-4.5242	6.06234430117336e-06	7.82729019254218e-05	Sptbn1	14	103842684	104008507	-	protein_coding	spectrin, beta, non-erythrocytic 1 [Source:RGD Symbol;Acc:727922]
ENSRNOG00000004893	365	325	322	183	194	155	337.333333333333	177.333333333333	0.849505869539491	4.52221693166921	6.11952946193547e-06	7.89419300589675e-05	Dmac2l	6	88205700	88223933	+	protein_coding	distal membrane arm assembly component 2 like [Source:RGD Symbol;Acc:1359208]
ENSRNOG00000069221	787	632	717	436	437	396	712	423	0.674425937012265	4.51732444175696	6.26259121981026e-06	8.07166226805693e-05	Kctd16	18	32166861	32491749	+	protein_coding	potassium channel tetramerization domain containing 16 [Source:RGD Symbol;Acc:1559856]
ENSRNOG00000019935	218	201	271	430	317	384	230	377	-0.774502	-4.5171	6.26925711764995e-06	8.07317821122243e-05	Armc5	1	182820141	182826907	+	protein_coding	armadillo repeat containing 5 [Source:RGD Symbol;Acc:1306553]
ENSRNOG00000001653	281	222	294	126	122	164	265.666666666667	137.333333333333	0.885447155250307	4.51485369821977	6.3360491619823e-06	8.14785869333525e-05	St3gal6	11	42077621	42121776	+	protein_coding	ST3 beta-galactoside alpha-2,3-sialyltransferase 6 [Source:RGD Symbol;Acc:1303279]
ENSRNOG00000010776	471	550	511	1028	663	759	510.666666666667	816.666666666667	-0.732514	-4.51478	6.33833152806713e-06	8.14785869333525e-05	Atp13a1	16	19615160	19631214	-	protein_coding	ATPase 13A1 [Source:RGD Symbol;Acc:1306033]
ENSRNOG00000054008	1826	1904	1687	3096	2091	2604	1805.66666666667	2597	-0.579785	-4.5143	6.35248721734802e-06	8.15892375705851e-05	Scamp5	8	57846659	57872027	-	protein_coding	secretory carrier membrane protein 5 [Source:RGD Symbol;Acc:68356]
ENSRNOG00000037613	358	389	350	679	487	539	365.666666666667	568.333333333333	-0.695899	-4.51351	6.37626150901563e-06	8.18231254376822e-05	Kdm6b	10	54121848	54130794	-	protein_coding	lysine demethylase 6B [Source:RGD Symbol;Acc:1307629]
ENSRNOG00000003741	12075	11315	10931	18324	17509	14331	11440.3333333333	16721.3333333333	-0.624859	-4.51272	6.4002297133807e-06	8.20590916869892e-05	Nptx1	10	104811403	104820367	-	protein_coding	neuronal pentraxin 1 [Source:RGD Symbol;Acc:628894]
ENSRNOG00000017172	3239	3318	3198	6221	4532	4115	3251.66666666667	4956	-0.673161	-4.51034	6.47242492062874e-06	8.29124397933504e-05	Mvb12b	3	17034003	17193202	-	protein_coding	multivesicular body subunit 12B [Source:RGD Symbol;Acc:1309709]
ENSRNOG00000009994	3359	3326	3064	2282	1869	2510	3249.66666666667	2220.33333333333	0.490482636926496	4.50976706951353	6.48988450850374e-06	8.30637437615805e-05	Dlat	8	50978051	51004479	-	protein_coding	dihydrolipoamide S-acetyltransferase [Source:RGD Symbol;Acc:619859]
ENSRNOG00000015753	3426	3445	3652	5667	4088	4684	3507.66666666667	4813	-0.516554	-4.50794	6.54615150215542e-06	8.37110469484327e-05	Epn1	1	68742789	68758874	-	protein_coding	Epsin 1 [Source:RGD Symbol;Acc:619772]
ENSRNOG00000047247	9151	9695	8875	15150	10167	13529	9240.33333333333	12948.6666666667	-0.540099	-4.5062	6.59995437457219e-06	8.43257419917104e-05	Ptprs	9	1245410	1306947	-	protein_coding	protein tyrosine phosphatase, receptor type, S [Source:RGD Symbol;Acc:3452]
ENSRNOG00000012053	1367	1107	1088	838	632	809	1187.33333333333	759.666666666667	0.582375821078703	4.50458136944937	6.65039125472164e-06	8.47670597065624e-05	S100a16	2	176016268	176022117	+	protein_coding	S100 calcium binding protein A16 [Source:RGD Symbol;Acc:1306770]
ENSRNOG00000062588	255	242	235	133	131	110	244	124.666666666667	0.895027435072883	4.50452044992898	6.65229920237164e-06	8.47670597065624e-05	Mrpl57	15	31970860	31973993	+	protein_coding	mitochondrial ribosomal protein L57 [Source:RGD Symbol;Acc:1594654]
ENSRNOG00000020339	2527	2709	3009	5000	3264	3920	2748.33333333333	4061.33333333333	-0.619085	-4.50436	6.65724136696516e-06	8.47670597065624e-05	Neurl1	1	246067100	246152903	+	protein_coding	neuralized E3 ubiquitin protein ligase 1 [Source:RGD Symbol;Acc:1307021]
ENSRNOG00000016847	2189	2212	2072	3071	2406	3209	2157.66666666667	2895.33333333333	-0.482227	-4.50435	6.65755160894054e-06	8.47670597065624e-05	Bace1	8	46142116	46165876	+	protein_coding	beta-secretase 1 [Source:RGD Symbol;Acc:2191]
ENSRNOG00000001312	328	295	332	530	426	469	318.333333333333	475	-0.642872	-4.5039	6.67164074657795e-06	8.4872966106553e-05	Pdgfa	12	15645541	15666497	+	protein_coding	platelet derived growth factor subunit A [Source:RGD Symbol;Acc:3282]
ENSRNOG00000008222	291	294	264	152	148	167	283	155.666666666667	0.795934807497179	4.50254173548905	6.71455636309843e-06	8.53450871873168e-05	Timm9	6	89610094	89622924	-	protein_coding	translocase of inner mitochondrial membrane 9 [Source:RGD Symbol;Acc:621656]
ENSRNOG00000016892	167	165	169	350	223	285	167	286	-0.832167	-4.49945	6.81304353765611e-06	8.65221228538607e-05	Nr2f6	16	18046013	18053459	-	protein_coding	nuclear receptor subfamily 2, group F, member 6 [Source:RGD Symbol;Acc:621685]
ENSRNOG00000008578	2713	2765	2770	3976	3419	3562	2749.33333333333	3652.33333333333	-0.476431	-4.4976	6.87254788059098e-06	8.72024927799577e-05	Cdk16	X	1492814	1504148	-	protein_coding	cyclin-dependent kinase 16 [Source:RGD Symbol;Acc:620584]
ENSRNOG00000027569	1264	1317	1099	2161	1426	1873	1226.66666666667	1820	-0.622788	-4.49677	6.89937100164235e-06	8.74673706466831e-05	Trappc9	7	104521593	104998352	-	protein_coding	trafficking protein particle complex subunit 9 [Source:RGD Symbol;Acc:1309461]
ENSRNOG00000010834	3627	4195	3852	6508	5629	5038	3891.33333333333	5725	-0.625639	-4.49518	6.95100021594672e-06	8.80460027353251e-05	Mpped1	7	114944764	115011787	+	protein_coding	metallophosphoesterase domain containing 1 [Source:RGD Symbol;Acc:1308244]
ENSRNOG00000006608	920	760	771	504	507	461	817	490.666666666667	0.659208495867815	4.49165927483225	7.06704203195839e-06	8.94388297091051e-05	Tmem70	5	2637102	2654729	-	protein_coding	transmembrane protein 70 [Source:RGD Symbol;Acc:1566224]
ENSRNOG00000022598	369	357	353	708	483	514	359.666666666667	568.333333333333	-0.721103	-4.49145	7.07411816370548e-06	8.94514030227453e-05	Trerf1	9	13634126	13857029	-	protein_coding	transcriptional regulating factor 1 [Source:RGD Symbol;Acc:1307167]
ENSRNOG00000021010	582	655	612	417	327	402	616.333333333333	382	0.630998485698861	4.48790383700893	7.19273801133731e-06	9.0873200339112e-05	Arl2	1	203434129	203446119	-	protein_coding	ADP-ribosylation factor like GTPase 2 [Source:RGD Symbol;Acc:69326]
ENSRNOG00000033262	152	155	145	301	220	247	150.666666666667	256	-0.825897	-4.4859	7.26082837157019e-06	9.15978155530828e-05	Reep6	7	9373927	9380597	-	protein_coding	receptor accessory protein 6 [Source:RGD Symbol;Acc:1309508]
ENSRNOG00000033133	590	467	505	258	288	343	520.666666666667	296.333333333333	0.741187124507415	4.48584509067552	7.26254949917684e-06	9.15978155530828e-05	Nae1	19	446000	472371	+	protein_coding	NEDD8 activating enzyme E1 subunit 1 [Source:RGD Symbol;Acc:619945]
ENSRNOG00000059381	193	202	200	113	92	100	198.333333333333	101.666666666667	0.90040971944886	4.48293004324807	7.36250710314725e-06	9.27789455517425e-05	Mrps6	11	31295614	31348484	+	protein_coding	mitochondrial ribosomal protein S6 [Source:RGD Symbol;Acc:2322928]
ENSRNOG00000019177	1473	1293	1378	1999	1593	1882	1381.33333333333	1824.66666666667	-0.465478	-4.47432	7.66533459533426e-06	9.65123378073507e-05	Psd2	18	27565587	27616672	+	protein_coding	pleckstrin and Sec7 domain containing 2 [Source:RGD Symbol;Acc:1311075]
ENSRNOG00000059507	163	129	194	332	215	333	162	293.333333333333	-0.911907	-4.47381	7.68382534571282e-06	9.66623913892666e-05	Lamc3	3	15165220	15226697	+	protein_coding	laminin subunit gamma 3 [Source:RGD Symbol;Acc:1309399]
ENSRNOG00000014218	712	730	736	1124	983	974	726	1027	-0.568565	-4.4716	7.76356317197463e-06	9.75820171000503e-05	Tmem25	8	45107121	45116389	-	protein_coding	transmembrane protein 25 [Source:RGD Symbol;Acc:1596132]
ENSRNOG00000026432	1688	1655	1468	3278	3046	1947	1603.66666666667	2757	-0.862985	-4.47104	7.78406666324706e-06	9.76947523375698e-05	Syt7	1	207031592	207089026	+	protein_coding	synaptotagmin 7 [Source:RGD Symbol;Acc:62013]
ENSRNOG00000027012	2279	1786	1705	2801	2444	2839	1923.33333333333	2694.66666666667	-0.554537	-4.47081	7.79221832293285e-06	9.76947523375698e-05	Usp54	15	3659240	3757711	+	protein_coding	ubiquitin specific peptidase 54 [Source:RGD Symbol;Acc:1303206]
ENSRNOG00000015813	1574	1588	1510	2353	1806	2124	1557.33333333333	2094.33333333333	-0.488229	-4.47081	7.79246188575883e-06	9.76947523375698e-05	Ubr2	9	13982329	14062139	+	protein_coding	ubiquitin protein ligase E3 component n-recognin 2 [Source:RGD Symbol;Acc:1593237]
ENSRNOG00000003262	1130	1046	987	1728	1321	1411	1054.33333333333	1486.66666666667	-0.559997	-4.46812	7.89102661322193e-06	9.88461987853848e-05	Cacng4	10	92683761	92746126	-	protein_coding	calcium voltage-gated channel auxiliary subunit gamma 4 [Source:RGD Symbol;Acc:628804]
ENSRNOG00000020272	235	231	238	373	315	389	234.666666666667	359	-0.676086	-4.46742	7.91691829014364e-06	9.90861279785978e-05	Elapor1	2	196091646	196168716	-	protein_coding	endosome-lysosome associated apoptosis and autophagy regulator 1 [Source:RGD Symbol;Acc:1310209]
ENSRNOG00000004208	1052	1055	867	1598	1525	1348	991.333333333333	1490.33333333333	-0.661522	-4.46692	7.93533341227693e-06	9.91935647400936e-05	Crim1	6	16697829	16870259	-	protein_coding	cysteine rich transmembrane BMP regulator 1 [Source:RGD Symbol;Acc:1308710]
ENSRNOG00000007114	1790	1551	1664	1024	1077	1163	1668.33333333333	1088	0.543905243269659	4.46680580593459	7.93961392178897e-06	9.91935647400936e-05	Psma6	6	72765473	72796554	+	protein_coding	proteasome 20S subunit alpha 6 [Source:RGD Symbol;Acc:61849]
ENSRNOG00000017828	736	777	819	1291	1241	1024	777.333333333333	1185.33333333333	-0.683925	-4.46664	7.94573774403851e-06	9.91935647400936e-05	Egr3	15	45150567	45154627	+	protein_coding	early growth response 3 [Source:RGD Symbol;Acc:2545]
ENSRNOG00000005387	875	961	1299	453	624	491	1045	522.666666666667	0.913128633375837	4.46561376848301	7.98395313159076e-06	9.95861024199947e-05	Rbm3	X	14348910	14353580	+	protein_coding	RNA binding motif protein 3 [Source:RGD Symbol;Acc:620145]
ENSRNOG00000023381	201	206	214	385	328	303	207	338.666666666667	-0.779226	-4.46517	8.00053458306233e-06	9.97083572699276e-05	Proca1	10	63090018	63102940	+	protein_coding	protein interacting with cyclin A1 [Source:RGD Symbol;Acc:1561727]
ENSRNOG00000018246	462	374	380	182	227	243	405.333333333333	217.333333333333	0.82286611974849	4.46411725419526	8.03995289975317e-06	0.00010011477336475	Tdp2	17	40228947	40240313	-	protein_coding	tyrosyl-DNA phosphodiesterase 2 [Source:RGD Symbol;Acc:1560342]
ENSRNOG00000055371	2009	2131	2158	3265	2293	3203	2099.33333333333	2920.33333333333	-0.530042	-4.46171	8.13090076694144e-06	0.000101161613095297	Sptbn4	1	82650751	82737228	-	protein_coding	spectrin, beta, non-erythrocytic 4 [Source:RGD Symbol;Acc:1304682]
ENSRNOG00000017564	1207	1137	1169	2011	1288	1757	1171	1685.33333333333	-0.579531	-4.45625	8.3407214663548e-06	0.000103684403959606	Mib2	5	166243776	166259650	-	protein_coding	MIB E3 ubiquitin protein ligase 2 [Source:RGD Symbol;Acc:1359469]
ENSRNOG00000025071	1082	970	959	1575	1363	1309	1003.66666666667	1415.66666666667	-0.566799	-4.45567	8.36302353440557e-06	0.000103873837919737	Qrich1	8	109217376	109261359	+	protein_coding	glutamine-rich 1 [Source:RGD Symbol;Acc:1311095]
ENSRNOG00000068660	149	114	160	38	53	74	141	55	1.28703459016181	4.45529961838012	8.37761122593838e-06	0.000103967215771013	ENSRNOG00000068660	7	61043675	61044761	-	lncRNA	NULL
ENSRNOG00000020663	651	722	702	1134	870	974	691.666666666667	992.666666666667	-0.58212	-4.45432	8.41599209625579e-06	0.00010433173508235	Pygo2	2	174849936	174854758	+	protein_coding	pygopus family PHD finger 2 [Source:RGD Symbol;Acc:1308535]
ENSRNOG00000057464	1368	1087	1159	727	717	859	1204.66666666667	767.666666666667	0.580395443100432	4.45404134950297	8.42688602412859e-06	0.00010433173508235	Fmr1	X	147240301	147278050	+	protein_coding	fragile X messenger ribonucleoprotein 1 [Source:RGD Symbol;Acc:2623]
ENSRNOG00000003724	487	407	469	319	202	269	454.333333333333	263.333333333333	0.72896126255121	4.45400617491463	8.4282674607529e-06	0.00010433173508235	Mrpl27	10	79595479	79601239	+	protein_coding	mitochondrial ribosomal protein L27 [Source:RGD Symbol;Acc:1309090]
ENSRNOG00000003803	2531	2259	2378	1354	1532	1681	2389.33333333333	1522.33333333333	0.5765157808331	4.4528055090715	8.47555206788779e-06	0.000104828821455305	Zdhhc17	7	46369988	46433764	-	protein_coding	zinc finger DHHC-type palmitoyltransferase 17 [Source:RGD Symbol;Acc:1595790]
ENSRNOG00000007882	809	902	831	1409	962	1348	847.333333333333	1239.66666666667	-0.601457	-4.45186	8.51277936195398e-06	0.000105200784283105	Ablim2	14	74866281	74990334	-	protein_coding	actin binding LIM protein family, member 2 [Source:RGD Symbol;Acc:1303094]
ENSRNOG00000001182	1099	1063	1069	790	590	777	1077	719	0.524275653744832	4.4508269600071	8.55402487527851e-06	0.000105621737880643	Ndufv3	20	9612431	9623074	+	protein_coding	NADH:ubiquinone oxidoreductase subunit V3 [Source:RGD Symbol;Acc:621020]
ENSRNOG00000003117	2042	1715	1880	1257	1203	1350	1879	1270	0.495000326166567	4.45036976258094	8.57225666039316e-06	0.000105758059100455	Psmd12	10	92438298	92457287	+	protein_coding	proteasome 26S subunit, non-ATPase 12 [Source:RGD Symbol;Acc:1359305]
ENSRNOG00000019438	408	383	444	690	509	615	411.666666666667	604.666666666667	-0.615716	-4.45006	8.58471569826288e-06	0.000105822991666935	Rnf31	15	29083631	29101915	+	protein_coding	ring finger protein 31 [Source:RGD Symbol;Acc:1305513]
ENSRNOG00000011008	651	451	525	279	310	317	542.333333333333	302	0.76648964789379	4.44936936247026	8.61227950708056e-06	0.000106073854632434	Bet1	4	32116235	32126617	-	protein_coding	Bet1 golgi vesicular membrane trafficking protein [Source:RGD Symbol;Acc:2203]
ENSRNOG00000024799	154	199	169	299	255	334	174	296	-0.824175	-4.44798	8.66831942625121e-06	0.000106674732621297	Cd93	3	135891859	135898378	-	protein_coding	CD93 molecule [Source:RGD Symbol;Acc:621251]
ENSRNOG00000012204	1647	1533	1421	2491	1998	1995	1533.66666666667	2161.33333333333	-0.561943	-4.44729	8.69590961162031e-06	0.000106924788251244	LOC100294508	5	139046143	139140715	+	protein_coding	dyslexia susceptibility 2-like [Source:RGD Symbol;Acc:2306719]
ENSRNOG00000065280	115	82	100	50	27	31	99	36	1.39843769077133	4.44548618672989	8.76933157731364e-06	0.000107660511893847	Dpm3	2	174676363	174677668	+	protein_coding	dolichyl-phosphate mannosyltransferase subunit 3, regulatory [Source:RGD Symbol;Acc:1561807]
ENSRNOG00000013493	1538	1300	1495	922	934	970	1444.33333333333	942	0.54316904807201	4.44546034643647	8.77038577783411e-06	0.000107660511893847	Psma4	8	55340386	55347890	+	protein_coding	proteasome 20S subunit alpha 4 [Source:RGD Symbol;Acc:61846]
ENSRNOG00000006787	2755	2915	2530	4306	3028	4195	2733.33333333333	3843	-0.545035	-4.44507	8.78634104969466e-06	0.000107766414909766	Dhcr24	5	121344575	121371137	+	protein_coding	24-dehydrocholesterol reductase [Source:RGD Symbol;Acc:1306529]
ENSRNOG00000062972	160	176	171	64	77	93	169	78	1.04823463243725	4.44430005107687	8.81784708817009e-06	0.000108062716065525	ENSRNOG00000062972	14	26365851	26368210	-	lncRNA	NULL
ENSRNOG00000010912	632	595	643	419	361	426	623.333333333333	402	0.568082351695089	4.44373485319868	8.84105502941571e-06	0.000108210581096012	Mrps25	4	124668094	124680057	-	protein_coding	mitochondrial ribosomal protein S25 [Source:RGD Symbol;Acc:1308770]
ENSRNOG00000030644	169740	143767	198856	117913	102139	117451	170787.666666667	112501	0.534345965838699	4.44364793272291	8.8446292994292e-06	0.000108210581096012	Mt-nd1	MT	2740	3694	+	protein_coding	mitochondrially encoded NADH:ubiquinone oxidoreductase core subunit 1 [Source:RGD Symbol;Acc:620555]
ENSRNOG00000046969	558	513	492	302	280	368	521	316.666666666667	0.654690926027125	4.44311580518662	8.86654111732651e-06	0.000108388490167418	AABR07034438.1	11	68398182	68460080	-	protein_coding	UBX domain protein 7 [Source:MGI Symbol;Acc:MGI:2146388]
ENSRNOG00000008390	624	551	596	375	354	390	590.333333333333	373	0.593438262418924	4.44171508623063	8.92446784440133e-06	0.000108930907681097	Dcun1d5	8	4412221	4433367	+	protein_coding	defective in cullin neddylation 1 domain containing 5 [Source:RGD Symbol;Acc:1307008]
ENSRNOG00000014928	1662	1704	1587	2771	1756	3015	1651	2514	-0.653329	-4.44168	8.92572716957172e-06	0.000108930907681097	Apba1	1	221363778	221566553	+	protein_coding	amyloid beta precursor protein binding family A member 1 [Source:RGD Symbol;Acc:620844]
ENSRNOG00000008316	1569	1582	1574	2368	1915	2062	1575	2115	-0.489709	-4.43996	8.99747748379541e-06	0.000109684412321654	Vps39	3	107267310	107304975	-	protein_coding	VPS39 subunit of HOPS complex [Source:RGD Symbol;Acc:1304858]
ENSRNOG00000068783	186	149	197	98	71	90	177.333333333333	86.3333333333333	0.97562482054742	4.43984460192513	9.00238580662565e-06	0.000109684412321654	ENSRNOG00000068783	15	81885673	81886766	+	lncRNA	NULL
ENSRNOG00000017940	2120	2079	2100	3381	2296	3002	2099.66666666667	2893	-0.518206	-4.43725	9.11159766986687e-06	0.000110923141832005	Rere	5	160765934	161097677	+	protein_coding	arginine-glutamic acid dipeptide repeats [Source:RGD Symbol;Acc:629475]
ENSRNOG00000020650	25855	26935	24183	42086	35647	32181	25657.6666666667	36638	-0.583281	-4.43668	9.13581494720455e-06	0.000111086635471467	Slc17a7	1	95649745	95661588	+	protein_coding	solute carrier family 17 member 7 [Source:RGD Symbol;Acc:620101]
ENSRNOG00000011175	9555	7754	8565	5638	5745	5905	8624.66666666667	5762.66666666667	0.506535489879305	4.43657534497483	9.14013524551037e-06	0.000111086635471467	Hnrnpa2b1	4	80534651	80545249	-	protein_coding	heterogeneous nuclear ribonucleoprotein A2/B1 [Source:RGD Symbol;Acc:1310403]
ENSRNOG00000014456	417	313	432	187	205	237	387.333333333333	209.666666666667	0.812149419734948	4.43494811453813	9.20944666356468e-06	0.000111836600028392	Coq10b	9	56553758	56573663	+	protein_coding	coenzyme Q10B [Source:RGD Symbol;Acc:1359509]
ENSRNOG00000019542	125	91	208	36	36	67	141.333333333333	46.3333333333333	1.54793552599537	4.43428933122681	9.23764991643357e-06	0.000112086534382073	LOC100910979	18	53748631	53772834	+	protein_coding	interferon-inducible GTPase 1-like [Source:RGD Symbol;Acc:6495625]
ENSRNOG00000017003	1992	2285	1736	3611	2953	2695	2004.33333333333	3086.33333333333	-0.688683	-4.43237	9.32033738224442e-06	0.000112996604734779	Plxna1	4	121737945	122024196	-	protein_coding	plexin A1 [Source:RGD Symbol;Acc:1560871]
ENSRNOG00000015450	440	462	488	772	541	746	463.333333333333	686.333333333333	-0.622084	-4.43073	9.39152071098802e-06	0.000113765818431458	Ppp1r16a	7	108391656	108419509	+	protein_coding	protein phosphatase 1, regulatory subunit 16A [Source:RGD Symbol;Acc:1307962]
ENSRNOG00000070944	177	180	172	92	80	95	176.333333333333	89	0.922988971338313	4.42950924580514	9.44477641655717e-06	0.000114316775293736	ENSRNOG00000070944	9	64452865	64456985	+	lncRNA	NULL
ENSRNOG00000018697	429	411	423	700	485	683	421	622.666666666667	-0.620368	-4.42861	9.48432127476371e-06	0.000114701010416674	Abcb6	9	76668554	76676924	-	protein_coding	ATP binding cassette subfamily B member 6 [Source:RGD Symbol;Acc:71077]
ENSRNOG00000055028	569	614	627	1013	705	920	603.333333333333	879.333333333333	-0.599133	-4.42708	9.55183197463338e-06	0.0001154225480846	Setd1a	1	182388060	182411090	+	protein_coding	SET domain containing 1A, histone lysine methyltransferase [Source:RGD Symbol;Acc:1311624]
ENSRNOG00000065129	327	277	281	445	398	478	295	440.333333333333	-0.64414	-4.42664	9.57102711054867e-06	0.000115559544078595	ENSRNOG00000065129	7	112465755	112467530	-	lncRNA	NULL
ENSRNOG00000003562	1494	1684	1549	2457	1869	2217	1575.66666666667	2181	-0.527669	-4.42618	9.59169857099439e-06	0.000115714125664515	Susd4	13	94455165	94577750	+	protein_coding	sushi domain containing 4 [Source:RGD Symbol;Acc:1564043]
ENSRNOG00000001750	263	264	285	528	401	381	270.666666666667	436.666666666667	-0.755925	-4.42483	9.6517838710131e-06	0.000116343552136982	Chrd	11	80171994	80180673	-	protein_coding	chordin [Source:RGD Symbol;Acc:620181]
ENSRNOG00000015845	482	435	429	800	531	684	448.666666666667	671.666666666667	-0.639412	-4.42309	9.72973972256489e-06	0.000117187184570057	Niban2	3	16174659	16224293	+	protein_coding	niban apoptosis regulator 2 [Source:RGD Symbol;Acc:1307018]
ENSRNOG00000071062	4176	3493	3637	2594	2453	2726	3768.66666666667	2591	0.470228649585429	4.42188370925694	9.78441167397461e-06	0.000117749229195966	Ndufa5	4	52995546	53005598	-	protein_coding	NADH:ubiquinone oxidoreductase subunit A5 [Source:RGD Symbol;Acc:3155]
ENSRNOG00000056716	294	197	211	116	112	120	234	116	0.938922956911351	4.41813058842168	9.95582644880068e-06	0.000119714132261703	Zbtb20	11	57072880	57510210	-	protein_coding	zinc finger and BTB domain containing 20 [Source:RGD Symbol;Acc:1560387]
ENSRNOG00000014984	999	1075	1127	1863	1337	1450	1067	1550	-0.599142	-4.41736	9.99144646601597e-06	0.000120044290628457	Dmwd	1	78722330	78740593	+	protein_coding	DM1 locus, WD repeat containing [Source:RGD Symbol;Acc:1594179]
ENSRNOG00000025460	67	56	71	23	20	17	64.6666666666667	20	1.62174320974534	4.41670947410967	1.00214780629438e-05	0.000120278321169127	Tmem71	7	98276975	98315858	-	protein_coding	transmembrane protein 71 [Source:RGD Symbol;Acc:1593414]
ENSRNOG00000001205	3630	3829	3580	5368	4295	4899	3679.66666666667	4854	-0.461383	-4.41658	1.00272828609649e-05	0.000120278321169127	Agpat3	20	10384507	10415358	+	protein_coding	1-acylglycerol-3-phosphate O-acyltransferase 3 [Source:RGD Symbol;Acc:1305787]
ENSRNOG00000013596	691	611	686	383	414	421	662.666666666667	406	0.632756123319479	4.41600854491812	1.00540111529685e-05	0.000120500642229466	Dimt1	2	38354854	38368227	+	protein_coding	DIM1 rRNA methyltransferase and ribosome maturation factor [Source:RGD Symbol;Acc:1311752]
ENSRNOG00000055012	2389	1822	2124	1146	1327	1402	2111.66666666667	1291.66666666667	0.631072093023208	4.41357232040933	1.01678730180983e-05	0.000121766075410549	Yme1l1	17	85287554	85326335	+	protein_coding	YME1-like 1 ATPase [Source:RGD Symbol;Acc:620764]
ENSRNOG00000007174	671	606	597	363	370	429	624.666666666667	387.333333333333	0.620694965690693	4.41190261216299	1.02466203413216e-05	0.000122609274808361	Utp11	5	136931008	136946191	-	protein_coding	UTP11, small subunit processome component [Source:RGD Symbol;Acc:621412]
ENSRNOG00000045795	376	512	390	833	549	733	426	705	-0.776237	-4.41141	1.02698677128666e-05	0.000122787540313347	Gatd1	1	196504833	196512551	-	protein_coding	glutamine amidotransferase class 1 domain containing 1 [Source:RGD Symbol;Acc:1304836]
ENSRNOG00000033064	4490	3603	3840	2299	2095	3128	3977.66666666667	2507.33333333333	0.604037051982304	4.40907155912055	1.03814720800737e-05	0.000124021062883479	Edil3	2	19890373	20405008	+	protein_coding	EGF like repeats and discoidin domains 3 [Source:RGD Symbol;Acc:1588887]
ENSRNOG00000027098	6813	6715	6075	11896	8072	8585	6534.33333333333	9517.66666666667	-0.602509	-4.40812	1.04273705047262e-05	0.000124468271625408	Sez6l2	1	181557109	181577456	+	protein_coding	seizure related 6 homolog like 2 [Source:RGD Symbol;Acc:1565281]
ENSRNOG00000018835	578	504	538	800	634	839	540	757.666666666667	-0.549814	-4.40761	1.04519672944232e-05	0.000124660690212317	Notch2	2	185610589	185744088	+	protein_coding	notch receptor 2 [Source:RGD Symbol;Acc:3188]
ENSRNOG00000001082	377	454	393	708	506	664	408	626	-0.671884	-4.4073	1.04668735903773e-05	0.000124737312009796	Abcb9	12	32499225	32531931	+	protein_coding	ATP binding cassette subfamily B member 9 [Source:RGD Symbol;Acc:620254]
ENSRNOG00000003235	755	766	823	1371	1154	1004	781.333333333333	1176.33333333333	-0.661023	-4.4064	1.05102933219527e-05	0.000125153338941406	Mgat4b	10	34549433	34559229	+	protein_coding	alpha-1,3-mannosyl-glycoprotein 4-beta-N-acetylglucosaminyltransferase B [Source:RGD Symbol;Acc:1562836]
ENSRNOG00000063070	12883	12718	11491	19790	15112	15927	12364	16943	-0.517937	-4.40527	1.05653392527194e-05	0.000125707021885511	Pcdhga5	18	29493954	29667868	+	protein_coding	protocadherin gamma subfamily A, 5 [Source:RGD Symbol;Acc:1311949]
ENSRNOG00000037478	246	245	277	486	338	392	256	405.333333333333	-0.722848	-4.40314	1.06693664276191e-05	0.000126842120197709	Noc4l	12	46016069	46020614	+	protein_coding	nucleolar complex associated 4 homolog [Source:RGD Symbol;Acc:1310661]
ENSRNOG00000053145	736	793	776	1164	929	1091	768.333333333333	1061.33333333333	-0.527196	-4.40218	1.07170152875158e-05	0.000127305675943625	Vwa8	15	54252584	54576870	+	protein_coding	von Willebrand factor A domain containing 8 [Source:RGD Symbol;Acc:1308772]
ENSRNOG00000037919	577	401	499	217	222	340	492.333333333333	259.666666666667	0.857275289605789	4.40040561618222	1.08048717213134e-05	0.00012824571713772	Tsx	X	68361969	68437887	+	protein_coding	testis specific X-linked gene [Source:RGD Symbol;Acc:3914]
ENSRNOG00000020700	185	150	163	89	76	78	166	81	0.966295832722811	4.39963728753212	1.0843196151663e-05	0.000128596808553513	Rnaseh2c	1	202894643	202897516	+	protein_coding	ribonuclease H2, subunit C [Source:RGD Symbol;Acc:2319141]
ENSRNOG00000005483	249	241	232	447	367	341	240.666666666667	385	-0.746307	-4.39767	1.09417386821021e-05	0.000129660925913774	Rpap1	3	106656742	106768151	-	protein_coding	RNA polymerase II associated protein 1 [Source:RGD Symbol;Acc:1590891]
ENSRNOG00000004139	1130	1042	1123	1515	1286	1521	1098.33333333333	1440.66666666667	-0.456094	-4.39691	1.09803421831547e-05	0.00013001361686431	Ndel1	10	53516491	53570907	-	protein_coding	nudE neurodevelopment protein 1-like 1 [Source:RGD Symbol;Acc:621235]
ENSRNOG00000065488	226	159	187	118	61	75	190.666666666667	84.6666666666667	1.11299380177964	4.39606636444179	1.10230244935278e-05	0.000130413996944345	ENSRNOG00000065488	X	15077956	15087036	+	protein_coding	NULL
ENSRNOG00000015708	296	342	338	533	448	492	325.333333333333	491	-0.657012	-4.39481	1.10867414365118e-05	0.000131034931025682	E2f4	19	33174410	33181806	+	protein_coding	E2F transcription factor 4 [Source:RGD Symbol;Acc:2322129]
ENSRNOG00000019570	3023	2917	2553	2017	1341	2064	2831	1807.33333333333	0.5961605174094	4.39454199358032	1.11006544462207e-05	0.000131034931025682	Gng3	1	205731837	205733603	-	protein_coding	G protein subunit gamma 3 [Source:RGD Symbol;Acc:620805]
ENSRNOG00000002914	435	403	430	679	511	625	422.666666666667	605	-0.578646	-4.39451	1.11022388180335e-05	0.000131034931025682	Trmt1	19	23456756	23466956	-	protein_coding	tRNA methyltransferase 1 [Source:RGD Symbol;Acc:1305992]
ENSRNOG00000030149	1221	1347	1212	1808	1474	1915	1260	1732.33333333333	-0.517557	-4.39318	1.11702782032573e-05	0.00013164368971719	Adgrl3	14	26368277	27105860	-	protein_coding	adhesion G protein-coupled receptor L3 [Source:RGD Symbol;Acc:620836]
ENSRNOG00000012684	623	566	637	371	381	363	608.666666666667	371.666666666667	0.637570336508553	4.39315540666909	1.11717207103939e-05	0.00013164368971719	Bloc1s2	1	243024614	243031653	-	protein_coding	biogenesis of lysosomal organelles complex-1, subunit 2 [Source:RGD Symbol;Acc:1306551]
ENSRNOG00000027645	21	45	49	109	102	97	38.3333333333333	102.666666666667	-1.48575	-4.39283	1.11882394378821e-05	0.000131732785567249	Syndig1l	6	104323424	104344891	-	protein_coding	synapse differentiation inducing 1-like [Source:RGD Symbol;Acc:1589004]
ENSRNOG00000015911	145	174	203	423	216	362	174	333.666666666667	-0.982532	-4.3915	1.12570518528676e-05	0.000132436963638616	Lrp5	1	200814250	200917581	-	protein_coding	LDL receptor related protein 5 [Source:RGD Symbol;Acc:1309329]
ENSRNOG00000012690	837	755	803	493	478	578	798.333333333333	516.333333333333	0.561634728526774	4.39095954653121	1.12851537012019e-05	0.000132661447106215	Nipa2	1	106800903	106824126	-	protein_coding	NIPA magnesium transporter 2 [Source:RGD Symbol;Acc:1306051]
ENSRNOG00000025584	14940	16428	15027	28675	22473	19130	15465	23426	-0.666718	-4.39013	1.1328359333423e-05	0.00013306298111607	Agap2	7	62897282	62914295	+	protein_coding	ArfGAP with GTPase domain, ankyrin repeat and PH domain 2 [Source:RGD Symbol;Acc:628844]
ENSRNOG00000004103	1082	827	935	489	594	572	948	551.666666666667	0.699963916504122	4.38926747225522	1.13733114871537e-05	0.000133484372490089	Trappc6b	6	76740898	76752024	-	protein_coding	trafficking protein particle complex subunit 6B [Source:RGD Symbol;Acc:1309325]
ENSRNOG00000017373	716	743	797	1313	827	1241	752	1127	-0.634333	-4.38836	1.14206215545528e-05	0.000133838178967938	Rhobtb2	15	44870376	44888651	-	protein_coding	Rho-related BTB domain containing 2 [Source:RGD Symbol;Acc:1309924]
ENSRNOG00000016767	534	396	448	235	262	282	459.333333333333	259.666666666667	0.747397103539072	4.38834481653293	1.14216588198533e-05	0.000133838178967938	Ggps1	17	51263263	51276220	+	protein_coding	geranylgeranyl diphosphate synthase 1 [Source:RGD Symbol;Acc:1359680]
ENSRNOG00000036852	2736	2640	2571	3754	3077	3454	2649	3428.33333333333	-0.436324	-4.38777	1.14516701530545e-05	0.000134042261897337	Pcbp2	7	133605573	133629863	+	protein_coding	poly(rC) binding protein 2 [Source:RGD Symbol;Acc:1309626]
ENSRNOG00000017057	305	314	351	542	438	475	323.333333333333	485	-0.649302	-4.38767	1.14573047194991e-05	0.000134042261897337	Tbc1d22a	7	117292631	117577483	+	protein_coding	TBC1 domain family, member 22a [Source:RGD Symbol;Acc:1306588]
ENSRNOG00000008620	848	695	950	1608	1534	1054	831	1398.66666666667	-0.835094	-4.38691	1.14969938337395e-05	0.000134337467600388	Smad3	8	64110039	64236960	-	protein_coding	SMAD family member 3 [Source:RGD Symbol;Acc:3032]
ENSRNOG00000039807	221	221	301	436	377	395	247.666666666667	402.666666666667	-0.768826	-4.38684	1.15008072697463e-05	0.000134337467600388	Fam193b	17	9066707	9099508	+	protein_coding	family with sequence similarity 193, member B [Source:RGD Symbol;Acc:1562335]
ENSRNOG00000026643	1324	991	1172	618	733	707	1162.33333333333	686	0.679579473416554	4.38446915719492	1.16268953858467e-05	0.000135702479003382	Chordc1	8	15374471	15399162	+	protein_coding	cysteine and histidine rich domain containing 1 [Source:RGD Symbol;Acc:1304679]
ENSRNOG00000016414	8830	9236	8747	15540	9780	12907	8937.66666666667	12742.3333333333	-0.563905	-4.38357	1.16747988469431e-05	0.000136153522476721	Slc22a17	15	28382292	28388799	-	protein_coding	solute carrier family 22, member 17 [Source:RGD Symbol;Acc:631405]
ENSRNOG00000028166	269	302	217	160	98	137	262.666666666667	131.666666666667	0.945026170810451	4.38009217670215	1.18629116966864e-05	0.000138237701593875	Asmtl	12	16315414	16318080	+	protein_coding	acetylserotonin O-methyltransferase-like [Source:RGD Symbol;Acc:1306877]
ENSRNOG00000011967	246	255	271	454	434	362	257.333333333333	416.666666666667	-0.769668	-4.37788	1.19838404990469e-05	0.000139536309088665	Nphp4	5	162988370	163073706	+	protein_coding	nephrocystin 4 [Source:RGD Symbol;Acc:1560172]
ENSRNOG00000032401	81	51	70	20	23	18	67.3333333333333	20.3333333333333	1.64620318645909	4.37528275598984	1.21275170749971e-05	0.000141090633853975	LOC100359421	7	86501071	86502140	+	protein_coding	histone H3.3B-like [Source:RGD Symbol;Acc:2323872]
ENSRNOG00000017692	1400	1455	1478	2442	1818	1882	1444.33333333333	2047.33333333333	-0.56615	-4.37512	1.21365192319651e-05	0.000141090633853975	Ppp1r37	1	79180793	79212612	-	protein_coding	protein phosphatase 1, regulatory subunit 37 [Source:RGD Symbol;Acc:1595870]
ENSRNOG00000004314	642	656	636	974	737	1003	644.666666666667	904.666666666667	-0.545987	-4.37442	1.21756622344459e-05	0.000141433877424773	Ppm1h	7	58338661	58599547	+	protein_coding	protein phosphatase, Mg2+/Mn2+ dependent, 1H [Source:RGD Symbol;Acc:1309528]
ENSRNOG00000006221	1782	1388	1554	962	1018	999	1574.66666666667	993	0.587796028410144	4.37416890866991	1.2189597279206e-05	0.000141483991782165	Uba3	4	129789204	129810606	-	protein_coding	ubiquitin-like modifier activating enzyme 3 [Source:RGD Symbol;Acc:621084]
ENSRNOG00000028580	1339	1656	1266	2341	1768	2199	1420.33333333333	2102.66666666667	-0.621122	-4.37341	1.22320653561023e-05	0.000141864947260915	Pcnx2	19	53718655	53871364	-	protein_coding	pecanex 2 [Source:RGD Symbol;Acc:1305883]
ENSRNOG00000013397	460	305	373	724	508	583	379.333333333333	605	-0.739059	-4.37147	1.23411765320904e-05	0.000143017606052735	Foxo1	2	136312168	136387790	+	protein_coding	forkhead box O1 [Source:RGD Symbol;Acc:620283]
ENSRNOG00000000974	233	246	223	422	291	400	234	371	-0.719849	-4.36924	1.24681731201662e-05	0.000144375554256035	Zfp358	12	1552366	1556460	+	protein_coding	zinc finger protein 358 [Source:RGD Symbol;Acc:1310416]
ENSRNOG00000011922	752	722	669	1007	862	1071	714.333333333333	980	-0.518885	-4.36845	1.25133221069831e-05	0.000144739356327515	Stt3b	8	114917824	114994028	-	protein_coding	STT3 oligosaccharyltransferase complex catalytic subunit B [Source:RGD Symbol;Acc:1311563]
ENSRNOG00000011927	1330	1475	1576	3038	1471	3385	1460.33333333333	2631.33333333333	-0.883544	-4.36834	1.25192752107031e-05	0.000144739356327515	Sdc3	5	142965591	142996480	+	protein_coding	syndecan 3 [Source:RGD Symbol;Acc:621486]
ENSRNOG00000009570	1515	1727	1706	2861	2059	2229	1649.33333333333	2383	-0.590336	-4.36651	1.26248598202393e-05	0.000145845395535302	Pdxp	7	110472515	110477963	+	protein_coding	pyridoxal phosphatase [Source:RGD Symbol;Acc:1586212]
ENSRNOG00000020813	297	268	257	529	309	556	274	464.666666666667	-0.809296	-4.36357	1.27957366313843e-05	0.00014770337747342	Ltbp3	1	203029877	203045975	+	protein_coding	latent transforming growth factor beta binding protein 3 [Source:RGD Symbol;Acc:62057]
ENSRNOG00000001241	384	399	402	631	490	588	395	569.666666666667	-0.589045	-4.3628	1.28409294185779e-05	0.000148108790611456	Iqce	12	13943487	13982693	+	protein_coding	IQ motif containing E [Source:RGD Symbol;Acc:1311349]
ENSRNOG00000008465	1114	1210	2122	863	637	753	1482	751	0.919735766502071	4.36242182515564	1.28630555002574e-05	0.000148247722716917	Tmem176b	4	77766928	77774384	-	protein_coding	transmembrane protein 176B [Source:RGD Symbol;Acc:708403]
ENSRNOG00000009406	1127	1148	1154	1841	1332	1559	1143	1577.33333333333	-0.524226	-4.36219	1.28765128315582e-05	0.000148286607440012	Tm9sf4	3	141627346	141675386	+	protein_coding	transmembrane 9 superfamily member 4 [Source:RGD Symbol;Acc:1307768]
ENSRNOG00000005695	146	185	120	77	44	69	150.333333333333	63.3333333333333	1.20020845094353	4.36096924409913	1.2948756872237e-05	0.000149001892459404	Mgp	4	169766279	169769667	-	protein_coding	matrix Gla protein [Source:RGD Symbol;Acc:3088]
ENSRNOG00000000054	2235	2176	2479	3705	2592	3179	2296.66666666667	3158.66666666667	-0.518245	-4.36013	1.29987783208835e-05	0.000149460542601183	Abhd8	16	18144464	18157667	-	protein_coding	abhydrolase domain containing 8 [Source:RGD Symbol;Acc:1305693]
ENSRNOG00000013845	231	230	223	146	102	115	228	121	0.853317324535567	4.3595205059877	1.30347739628746e-05	0.000149757332732839	Mrpl21	1	200529416	200537896	+	protein_coding	mitochondrial ribosomal protein L21 [Source:RGD Symbol;Acc:1310203]
ENSRNOG00000059876	1046	892	933	465	525	699	957	563	0.697132610787963	4.35918979635916	1.30544857359753e-05	0.000149866719151642	Fsd1l	5	68258932	68334928	+	protein_coding	fibronectin type III and SPRY domain containing 1-like [Source:RGD Symbol;Acc:1564809]
ENSRNOG00000004327	107	125	171	38	47	69	134.333333333333	51.3333333333333	1.32451653571052	4.35893992387631	1.30693981118666e-05	0.000149920880369041	Ddc	14	86378685	86469208	-	protein_coding	dopa decarboxylase [Source:RGD Symbol;Acc:2494]
ENSRNOG00000010789	894	860	932	1265	1109	1217	895.333333333333	1197	-0.485656	-4.35865	1.30864832290108e-05	0.000149999861547804	Dusp7	8	107008528	107016404	+	protein_coding	dual specificity phosphatase 7 [Source:RGD Symbol;Acc:735026]
ENSRNOG00000004438	5684	5194	4747	7171	5844	8058	5208.33333333333	7024.33333333333	-0.490777	-4.35699	1.31862344858881e-05	0.000151025517406129	Cntn1	7	123372792	123558541	+	protein_coding	contactin 1 [Source:RGD Symbol;Acc:621300]
ENSRNOG00000001129	1572	1721	1541	2552	1858	2285	1611.33333333333	2231.66666666667	-0.526871	-4.35655	1.32131074948722e-05	0.000151215532155323	Fbxo21	12	38571023	38605133	-	protein_coding	F-box protein 21 [Source:RGD Symbol;Acc:1307346]
ENSRNOG00000064076	302	244	245	150	130	157	263.666666666667	145.666666666667	0.789892371114543	4.35542643764481	1.32808113290408e-05	0.000151872170610322	ENSRNOG00000064076	3	68765037	68766837	+	lncRNA	NULL
ENSRNOG00000034066	30310	27388	26420	38879	32067	36361	28039.3333333333	35769	-0.416405	-4.34987	1.362175993338e-05	0.000155650040077922	Hspa8	8	41183264	41187259	+	protein_coding	heat shock protein family A (Hsp70) member 8 [Source:RGD Symbol;Acc:621725]
ENSRNOG00000013271	1421	1299	1348	768	754	1053	1356	858.333333333333	0.596519094601187	4.34914861810525	1.36667073738549e-05	0.000156042390248378	Ireb2	8	55228085	55311611	+	protein_coding	iron responsive element binding protein 2 [Source:RGD Symbol;Acc:621539]
ENSRNOG00000001628	1329	1125	1365	924	577	879	1273	793.333333333333	0.628638824458019	4.34830060526004	1.37196472772626e-05	0.000156525316415379	Pcp4	11	35800713	35861725	+	protein_coding	Purkinje cell protein 4 [Source:RGD Symbol;Acc:3271]
ENSRNOG00000012356	361	380	293	568	457	559	344.666666666667	528	-0.67541	-4.34788	1.37457763266714e-05	0.000156701850124054	Slc36a1	10	39324337	39354217	+	protein_coding	solute carrier family 36 member 1 [Source:RGD Symbol;Acc:619801]
ENSRNOG00000023373	900	836	787	1311	969	1205	841	1161.66666666667	-0.525902	-4.34744	1.37735631919706e-05	0.000156885704725899	Sec24b	2	218562676	218632699	-	protein_coding	SEC24 homolog B, COPII coat complex component [Source:RGD Symbol;Acc:1309358]
ENSRNOG00000009281	561	560	554	380	300	389	558.333333333333	356.333333333333	0.587866641295567	4.34728606477224	1.3783240208477e-05	0.000156885704725899	Commd1	14	96880463	96984501	-	protein_coding	copper metabolism domain containing 1 [Source:RGD Symbol;Acc:1311771]
ENSRNOG00000069673	307	300	294	506	388	445	300.333333333333	446.333333333333	-0.633794	-4.34695	1.38042198458243e-05	0.000157002983026057	Pnpla2	1	196552723	196557805	+	protein_coding	patatin-like phospholipase domain containing 2 [Source:RGD Symbol;Acc:1309044]
ENSRNOG00000020619	1257	1191	1294	945	751	822	1247.33333333333	839.333333333333	0.506872001800162	4.34509701855475	1.39214120654285e-05	0.000158213513009421	Eif3g	8	19429643	19433808	-	protein_coding	eukaryotic translation initiation factor 3, subunit G [Source:RGD Symbol;Acc:1307191]
ENSRNOG00000048273	3013	2498	2094	1185	1615	1305	2535	1368.33333333333	0.800722773553776	4.34489016749074	1.39345365342019e-05	0.000158240381677199	Apod	11	69431260	69452305	+	protein_coding	apolipoprotein D [Source:RGD Symbol;Acc:2137]
ENSRNOG00000013536	6891	6206	6244	4333	4403	4423	6447	4386.33333333333	0.481723733292393	4.34424569220067	1.3975503477035e-05	0.000158583143621355	Cdc42	5	149553724	149593111	-	protein_coding	cell division cycle 42 [Source:RGD Symbol;Acc:71043]
ENSRNOG00000012098	4348	4389	4429	6624	4615	7280	4388.66666666667	6173	-0.543215	-4.34348	1.40240630071484e-05	0.000158925733313168	Adcyap1r1	4	84593892	84642700	+	protein_coding	ADCYAP receptor type I [Source:RGD Symbol;Acc:2038]
ENSRNOG00000017354	451	502	466	757	604	685	473	682	-0.589383	-4.34343	1.40273087066838e-05	0.000158925733313168	Zyx	4	71237451	71246553	+	protein_coding	zyxin [Source:RGD Symbol;Acc:620698]
ENSRNOG00000065305	527	457	525	292	312	264	503	289.333333333333	0.719306513937252	4.34214861219152	1.41096037240701e-05	0.000159735051860027	Vcpkmt	6	88036494	88042000	-	protein_coding	valosin containing protein lysine methyltransferase [Source:RGD Symbol;Acc:7565188]
ENSRNOG00000045961	396	378	353	241	211	212	375.666666666667	221.333333333333	0.695409880317194	4.33932357225762	1.42921954633355e-05	0.000161677712679855	Lyrm7	10	38964311	38983601	-	protein_coding	LYR motif containing 7 [Source:RGD Symbol;Acc:1596391]
ENSRNOG00000021773	542	532	532	869	709	717	535.333333333333	765	-0.581471	-4.33639	1.44842301100516e-05	0.000163724126055664	Bop1	7	108172066	108195931	-	protein_coding	BOP1 ribosomal biogenesis factor [Source:RGD Symbol;Acc:1310589]
ENSRNOG00000017608	452	431	437	650	558	637	440	615	-0.548243	-4.33617	1.44983961264215e-05	0.00016375838205465	C2cd3	1	154715310	154812520	+	protein_coding	C2 domain containing 3 centriole elongation regulator [Source:RGD Symbol;Acc:1307366]
ENSRNOG00000013379	527	459	532	299	284	353	506	312	0.631049550561158	4.33500358746759	1.45757745294698e-05	0.000164462224645226	Zfp422	4	149885600	149893257	-	protein_coding	zinc finger protein 422 [Source:RGD Symbol;Acc:620229]
ENSRNOG00000020021	1983	2082	2026	2940	2283	2802	2030.33333333333	2675	-0.457317	-4.33489	1.45830777191197e-05	0.000164462224645226	Brsk2	1	197035633	197088092	+	protein_coding	BR serine/threonine kinase 2 [Source:RGD Symbol;Acc:1566256]
ENSRNOG00000014163	286	238	225	402	335	412	249.666666666667	383	-0.68171	-4.33358	1.46701116910842e-05	0.000165316982780908	Zfp536	1	90002858	90462990	-	protein_coding	zinc finger protein 536 [Source:RGD Symbol;Acc:1563363]
ENSRNOG00000021091	939	964	1087	1698	1147	1449	996.666666666667	1431.33333333333	-0.578551	-4.33241	1.47483747050845e-05	0.000166071668003808	Trank1	8	111276354	111355092	+	protein_coding	tetratricopeptide repeat and ankyrin repeat containing 1 [Source:RGD Symbol;Acc:1563130]
ENSRNOG00000010084	1659	1259	1493	721	832	1054	1470.33333333333	869	0.686355916797337	4.33218215784345	1.47638710475507e-05	0.000166118965283306	Ythdf3	2	98350588	98384606	+	protein_coding	YTH N(6)-methyladenosine RNA binding protein 3 [Source:RGD Symbol;Acc:1305234]
ENSRNOG00000057589	5795	5820	5786	4159	3685	4594	5800.33333333333	4146	0.421654629249386	4.33175627123957	1.47924639507027e-05	0.000166313436436571	Rnf11	5	124212445	124234750	-	protein_coding	ring finger protein 11 [Source:RGD Symbol;Acc:2321596]
ENSRNOG00000016050	2523	2883	2161	4343	4038	3332	2522.33333333333	3904.33333333333	-0.702542	-4.33127	1.4825393289695e-05	0.000166556328279797	Fgfr1	16	66494042	66547350	-	protein_coding	Fibroblast growth factor receptor 1 [Source:RGD Symbol;Acc:620713]
ENSRNOG00000023383	7989	7306	7653	4469	4660	5990	7649.33333333333	5039.66666666667	0.535009872943164	4.33037467722636	1.4885584460747e-05	0.000167104889373851	Ddx3x	X	9479532	9493168	-	protein_coding	DEAD-box helicase 3, X-linked [Source:RGD Symbol;Acc:1564771]
ENSRNOG00000003797	414	439	464	275	235	295	439	268.333333333333	0.648533626314376	4.32977341109696	1.49262845883342e-05	0.000167433974947401	Mrps7	10	100843356	100847129	+	protein_coding	mitochondrial ribosomal protein S7 [Source:RGD Symbol;Acc:1309164]
ENSRNOG00000070970	297	283	291	107	130	194	290.333333333333	143.666666666667	0.950737836414001	4.32936301603097	1.49541254243477e-05	0.000167618421105532	ENSRNOG00000070970	9	55359467	55361607	+	lncRNA	NULL
ENSRNOG00000019047	2943	2547	2659	1615	1838	1708	2716.33333333333	1720.33333333333	0.579504055961382	4.3268	1.51292102900211e-05	0.000169451764299353	Ola1	3	57966896	58084480	-	protein_coding	Obg-like ATPase 1 [Source:RGD Symbol;Acc:1307982]
ENSRNOG00000017036	1873	1407	1517	735	1029	869	1599	877.666666666667	0.775724411479347	4.32618700340361	1.5171263817961e-05	0.000169793459442112	Sec11c	18	59320884	59337364	+	protein_coding	SEC11 homolog C, signal peptidase complex subunit [Source:RGD Symbol;Acc:628665]
ENSRNOG00000018645	6693	5774	6309	5046	3566	4104	6258.66666666667	4238.66666666667	0.500395977238358	4.32543044940273	1.52234296485039e-05	0.000170239883175427	Rpsa	8	119851225	119855247	+	protein_coding	ribosomal protein SA [Source:RGD Symbol;Acc:71026]
ENSRNOG00000038970	190	163	161	332	211	327	171.333333333333	290	-0.812834	-4.32527	1.52343047911643e-05	0.000170239883175427	Fgd1	X	20023746	20066566	+	protein_coding	FYVE, RhoGEF and PH domain containing 1 [Source:RGD Symbol;Acc:1565188]
ENSRNOG00000026163	1153	1078	1003	1701	1346	1423	1078	1490	-0.532144	-4.324	1.53222881510309e-05	0.000171093067235429	Cpt1c	1	95442817	95457342	-	protein_coding	carnitine palmitoyltransferase 1c [Source:RGD Symbol;Acc:1305384]
ENSRNOG00000006593	817	815	850	556	523	543	827.333333333333	540.666666666667	0.544963976816551	4.32376899815575	1.5338590668341e-05	0.000171145155059653	Grpel1	14	74292023	74298200	-	protein_coding	GrpE-like 1, mitochondrial [Source:RGD Symbol;Acc:70947]
ENSRNOG00000001256	1601	1483	1420	2288	1705	2050	1501.33333333333	2014.33333333333	-0.484885	-4.32323	1.53758697575184e-05	0.000171431039161536	Atxn2	12	34754137	34851479	-	protein_coding	ataxin 2 [Source:RGD Symbol;Acc:1306637]
ENSRNOG00000062783	1198	1029	1104	637	691	790	1110.33333333333	706	0.581435756177845	4.32209724250548	1.54553039385991e-05	0.000172186136152302	Slitrk4	X	142706338	142718575	-	protein_coding	SLIT and NTRK-like family, member 4 [Source:RGD Symbol;Acc:1588563]
ENSRNOG00000001766	2474	2348	2461	1449	1654	1442	2427.66666666667	1515	0.600276399341927	4.32179012297408	1.54768372783967e-05	0.00017229551023172	Tfrc	11	68163413	68185257	-	protein_coding	transferrin receptor [Source:RGD Symbol;Acc:70488]
ENSRNOG00000033271	53	30	60	111	88	142	47.6666666666667	113.666666666667	-1.31527	-4.3211	1.5525033177679e-05	0.000172662297647354	AABR07048271.1	5	67671721	67680926	+	protein_coding	NULL
ENSRNOG00000063000	411	313	419	172	221	208	381	200.333333333333	0.845522722533065	4.32098722636086	1.55332666794131e-05	0.000172662297647354	ENSRNOG00000063000	2	30207529	30208870	+	lncRNA	NULL
ENSRNOG00000011544	199	236	261	454	306	387	232	382.333333333333	-0.775885	-4.32061	1.55596418071505e-05	0.000172824843214468	Zfp219	15	24695837	24710030	-	protein_coding	zinc finger protein 219 [Source:RGD Symbol;Acc:1359259]
ENSRNOG00000027459	228	251	270	439	322	404	249.666666666667	388.333333333333	-0.695455	-4.31992	1.56088139508572e-05	0.000173240164499099	Zbtb45	1	73635448	73639556	-	protein_coding	zinc finger and BTB domain containing 45 [Source:RGD Symbol;Acc:1310920]
ENSRNOG00000009250	159	143	142	71	53	86	148	70	1.02313767990813	4.31909775052621	1.56668382891039e-05	0.000173753034599971	Pts	8	50870841	50877869	-	protein_coding	6-pyruvoyl-tetrahydropterin synthase [Source:RGD Symbol;Acc:68367]
ENSRNOG00000001329	1502	1016	947	459	606	725	1155	596.666666666667	0.874479564743908	4.31306797390563	1.61004590111637e-05	0.000178427543495233	Gjc3	12	16896813	16964246	-	protein_coding	gap junction protein, gamma 3 [Source:RGD Symbol;Acc:727930]
ENSRNOG00000009663	1201	1121	1216	876	733	775	1179.33333333333	794.666666666667	0.502709286892631	4.31013754370639	1.63153037370866e-05	0.00018067233189578	Apex1	15	24144362	24146785	+	protein_coding	apurinic/apyrimidinic endodeoxyribonuclease 1 [Source:RGD Symbol;Acc:2126]
ENSRNOG00000015078	179	130	130	32	49	81	146.333333333333	54	1.37032043323971	4.30962897126176	1.63528669406211e-05	0.000180952040051749	Ifitm3	1	196111043	196112203	-	protein_coding	interferon induced transmembrane protein 3 [Source:RGD Symbol;Acc:1595844]
ENSRNOG00000004773	1801	1590	1625	1218	1077	1087	1672	1127.33333333333	0.498588920043524	4.30906650625741	1.63945066435245e-05	0.000181276402029828	Yaf2	7	124444152	124499928	-	protein_coding	YY1 associated factor 2 [Source:RGD Symbol;Acc:1582851]
ENSRNOG00000008471	1795	1884	1694	3010	1895	3030	1791	2645	-0.610326	-4.3086	1.64289108303352e-05	0.000181520332585207	Kif21b	13	47576160	47626127	+	protein_coding	kinesin family member 21B [Source:RGD Symbol;Acc:1306206]
ENSRNOG00000017219	405	404	377	610	475	623	395.333333333333	569.333333333333	-0.585305	-4.30609	1.66162262789646e-05	0.000183452119863704	Vac14	19	38590569	38691909	+	protein_coding	VAC14 component of PIKFYVE complex [Source:RGD Symbol;Acc:631410]
ENSRNOG00000024535	1043	1069	945	1479	1204	1461	1019	1381.33333333333	-0.499969	-4.30552	1.6659229663679e-05	0.000183788920805749	Zzef1	10	57411149	57549568	+	protein_coding	zinc finger ZZ-type and EF-hand domain containing 1 [Source:RGD Symbol;Acc:1311189]
ENSRNOG00000016383	976	727	844	531	517	546	849	531.333333333333	0.602541119275931	4.30369835234875	1.67970325781603e-05	0.00018517028567798	Commd3	17	81327405	81331177	+	protein_coding	COMM domain containing 3 [Source:RGD Symbol;Acc:735116]
ENSRNOG00000016610	829	862	820	1309	936	1252	837	1165.66666666667	-0.533715	-4.29904	1.71542036538655e-05	0.000188966081598312	Arhgap1	3	77620655	77643396	+	protein_coding	Rho GTPase activating protein 1 [Source:RGD Symbol;Acc:1306068]
ENSRNOG00000036699	197	168	189	425	340	246	184.666666666667	337	-0.943051	-4.29449	1.75092236178679e-05	0.000192732516859555	Faap100	10	105639414	105653494	-	protein_coding	FA core complex associated protein 100 [Source:RGD Symbol;Acc:1306926]
ENSRNOG00000068306	274	182	234	329	441	432	230	400.666666666667	-0.885559	-4.29316	1.76145568574961e-05	0.000193746950745204	LOC120099223	X	71363531	71364790	+	protein_coding	high mobility group protein B1-like [Source:RGD Symbol;Acc:40938697]
ENSRNOG00000017621	635	633	634	1046	768	869	634	894.333333333333	-0.557462	-4.29219	1.76919288528022e-05	0.000194452545373176	Spns1	1	180942088	180949370	-	protein_coding	sphingolipid transporter 1 [Source:RGD Symbol;Acc:1305613]
ENSRNOG00000001783	1488	1332	1604	910	926	1064	1474.66666666667	966.666666666667	0.539149593855683	4.29116333245735	1.77739517905233e-05	0.000195208166565673	Tra2b	11	78788884	78807249	+	protein_coding	transformer 2 beta [Source:RGD Symbol;Acc:619886]
ENSRNOG00000002894	700	651	760	1123	780	1111	703.666666666667	1004.66666666667	-0.569604	-4.28913	1.79377267490542e-05	0.000196859857889247	Mnt	10	59699585	59714835	+	protein_coding	MAX network transcriptional repressor [Source:RGD Symbol;Acc:1308683]
ENSRNOG00000019423	762	761	815	1200	881	1135	779.333333333333	1072	-0.518304	-4.28858	1.79819902196342e-05	0.000197095519553052	Dvl1	5	166456686	166468664	+	protein_coding	dishevelled segment polarity protein 1 [Source:RGD Symbol;Acc:620632]
ENSRNOG00000066229	394	390	387	575	548	559	390.333333333333	560.666666666667	-0.592128	-4.28853	1.79860048442946e-05	0.000197095519553052	ENSRNOG00000066229	17	9311875	9314637	-	lncRNA	NULL
ENSRNOG00000063261	91	66	81	34	23	30	79.3333333333333	29	1.38885844280354	4.28623767853458	1.81724559026526e-05	0.000198990421820111	ENSRNOG00000063261	1	135478400	135486425	+	lncRNA	NULL
ENSRNOG00000067095	309	247	334	122	132	197	296.666666666667	150.333333333333	0.915149821636881	4.28510524242224	1.82652702621289e-05	0.000199857934877134	ENSRNOG00000067095	4	182629379	182630943	+	lncRNA	NULL
ENSRNOG00000039850	195	153	174	90	85	87	174	87.3333333333333	0.923179182018426	4.28310316285503	1.84304665050181e-05	0.000201493045431613	Pigp	11	33682948	33689321	-	protein_coding	phosphatidylinositol glycan anchor biosynthesis, class P [Source:RGD Symbol;Acc:1307205]
ENSRNOG00000029707	174067	121672	176300	84435	88671	113735	157346.333333333	95613.6666666667	0.646680942822366	4.28296272134381	1.84421079254013e-05	0.000201493045431613	Mt-nd4	MT	10160	11537	+	protein_coding	mitochondrially encoded NADH:ubiquinone oxidoreductase core subunit 4 [Source:RGD Symbol;Acc:620559]
ENSRNOG00000049920	1487	1223	1397	857	905	846	1369	869.333333333333	0.577392085513442	4.28131902920585	1.85788779597692e-05	0.000202836658705542	Psma2	17	50551924	50564938	-	protein_coding	proteasome 20S subunit alpha 2 [Source:RGD Symbol;Acc:61842]
ENSRNOG00000034031	303	249	234	613	517	332	262	487.333333333333	-0.975294	-4.28072	1.86292383563393e-05	0.000203235592929024	Vstm2l	3	146571278	146600325	+	protein_coding	V-set and transmembrane domain containing 2 like [Source:RGD Symbol;Acc:1305725]
ENSRNOG00000012562	37	22	25	86	69	66	28	73.6666666666667	-1.46787	-4.28032	1.86622556240111e-05	0.000203444871168797	Grin3b	7	9730862	9737183	-	protein_coding	glutamate ionotropic receptor NMDA type subunit 3B [Source:RGD Symbol;Acc:621705]
ENSRNOG00000012536	531	523	536	711	794	804	530	769.666666666667	-0.612266	-4.2796	1.87225770301574e-05	0.000203951272448514	Sgms1	1	229998119	230259603	-	protein_coding	sphingomyelin synthase 1 [Source:RGD Symbol;Acc:727912]
ENSRNOG00000007646	4096	3959	3783	6496	4736	5037	3946	5423	-0.521126	-4.27937	1.87425530055075e-05	0.000204017753145073	Sipa1l1	6	101839404	102116950	+	protein_coding	signal-induced proliferation-associated 1 like 1 [Source:RGD Symbol;Acc:708497]
ENSRNOG00000024879	203	184	226	408	241	389	204.333333333333	346	-0.810618	-4.27865	1.88029737524027e-05	0.000204524062132274	Polrmt	7	9959576	9969791	+	protein_coding	RNA polymerase mitochondrial [Source:RGD Symbol;Acc:1304599]
ENSRNOG00000046585	2525	2383	2557	1916	1593	1677	2488.33333333333	1728.66666666667	0.458752595926097	4.27818161563501	1.88426258414484e-05	0.000204803884423016	Chmp4b	3	143170902	143210844	+	protein_coding	charged multivesicular body protein 4B [Source:RGD Symbol;Acc:1309846]
ENSRNOG00000046769	289	302	273	481	372	438	288	430.333333333333	-0.6402	-4.27513	1.91024794001425e-05	0.000207474935050588	Mms19	1	240757282	240794288	-	protein_coding	MMS19 homolog, cytosolic iron-sulfur assembly component [Source:RGD Symbol;Acc:727890]
ENSRNOG00000011140	2146	1585	1813	1138	1195	1116	1848	1149.66666666667	0.605113242958509	4.27455068063489	1.91523137909549e-05	0.000207862676464784	Prxl2a	16	16866603	16886433	-	protein_coding	peroxiredoxin like 2A [Source:RGD Symbol;Acc:1309676]
ENSRNOG00000008797	7797	8030	7832	6079	5115	5916	7886.33333333333	5703.33333333333	0.404408263465278	4.27376433357507	1.92200182078787e-05	0.000208443648794295	Tmpo	7	25586725	25667727	-	protein_coding	thymopoietin [Source:RGD Symbol;Acc:3875]
ENSRNOG00000010688	15104	14285	14537	10740	8119	6121	14642	8326.66666666667	0.742552381830277	4.27346950635188	1.92454615143204e-05	0.000208565775261309	Nrgn	8	37256930	37257516	-	protein_coding	neurogranin [Source:RGD Symbol;Acc:61833]
ENSRNOG00000018441	2059	2067	1923	3187	2336	2676	2016.33333333333	2733	-0.498981	-4.27295	1.92900706603799e-05	0.00020889527181999	Ggt7	3	143978082	144001492	-	protein_coding	gamma-glutamyltransferase 7 [Source:RGD Symbol;Acc:619870]
ENSRNOG00000017210	1354	1464	1341	1966	1566	2177	1386.33333333333	1903	-0.513272	-4.27246	1.93330876796007e-05	0.000209207054758063	Slc22a23	17	30544106	30709790	+	protein_coding	solute carrier family 22, member 23 [Source:RGD Symbol;Acc:620302]
ENSRNOG00000064271	468	414	445	250	249	307	442.333333333333	268.666666666667	0.652131955042128	4.27060232379901	1.94945752452532e-05	0.000210799429085804	LOC102555670	13	103363866	103379174	-	lncRNA	uncharacterized LOC102555670 [Source:RGD Symbol;Acc:7695506]
ENSRNOG00000020390	226	225	236	390	287	375	229	350.666666666667	-0.673358	-4.27041	1.95109622321022e-05	0.000210821609540996	Tmem161a	16	19238487	19248087	-	protein_coding	transmembrane protein 161A [Source:RGD Symbol;Acc:1307703]
ENSRNOG00000060979	2396	1953	2241	1321	1232	1729	2196.66666666667	1427.33333333333	0.558013619052032	4.26949363919086	1.95917236233363e-05	0.000211538830840516	Hspa13	11	14373275	14389895	-	protein_coding	heat shock protein family A (Hsp70) member 13 [Source:RGD Symbol;Acc:3775]
ENSRNOG00000012404	557	487	588	340	308	378	544	342	0.603590324122495	4.26816811107344	1.97084780609275e-05	0.000212643344360968	Thrsp	1	151723086	151728075	-	protein_coding	thyroid hormone responsive [Source:RGD Symbol;Acc:3859]
ENSRNOG00000066746	43	30	28	6	5	7	33.6666666666667	6	2.42247701821919	4.26601936664344	1.98991514030439e-05	0.00021454319687182	ENSRNOG00000066746	5	69853979	69855728	-	protein_coding	NULL
ENSRNOG00000012100	210	155	200	85	101	77	188.333333333333	87.6666666666667	1.01938545185312	4.26487935496225	2.00010246659944e-05	0.000215483566841109	Ssbp1	4	69266102	69276135	+	protein_coding	single stranded DNA binding protein 1 [Source:RGD Symbol;Acc:3760]
ENSRNOG00000019992	3372	3230	3135	4255	3699	4357	3245.66666666667	4103.66666666667	-0.402926	-4.26312	2.01590780938431e-05	0.000217027381001505	Cnbd2	3	144819195	144901583	+	protein_coding	cyclic nucleotide binding domain containing 2 [Source:RGD Symbol;Acc:1311678]
ENSRNOG00000001524	335	409	409	237	203	230	384.333333333333	223.333333333333	0.721206178625901	4.26239152281324	2.02250685102462e-05	0.000217578535121932	Hat1	3	56217342	56275517	+	protein_coding	histone acetyltransferase 1 [Source:RGD Symbol;Acc:1305716]
ENSRNOG00000005765	368	310	363	184	199	216	347	199.666666666667	0.724897112557578	4.26211716164364	2.02499221277838e-05	0.000217686662873676	Ap4s1	6	69133373	69175496	+	protein_coding	adaptor related protein complex 4 subunit sigma 1 [Source:RGD Symbol;Acc:1311990]
ENSRNOG00000005333	4310	3738	3913	2640	2665	2934	3987	2746.33333333333	0.466175323207533	4.2608236137941	2.03674933366911e-05	0.000218790618706632	Azin1	7	69654663	69681578	-	protein_coding	antizyme inhibitor 1 [Source:RGD Symbol;Acc:61934]
ENSRNOG00000005809	238	251	570	166	113	145	353	141.333333333333	1.26171007351433	4.2604954466865	2.03974238101319e-05	0.000218952200402773	Arhgdib	4	169822952	169841658	-	protein_coding	Rho GDP dissociation inhibitor beta [Source:RGD Symbol;Acc:1305383]
ENSRNOG00000031269	1113	1031	1021	1455	1214	1476	1055	1381.66666666667	-0.452495	-4.25874	2.05586062438884e-05	0.000220521417521972	RGD1304694	7	116071447	116107727	-	protein_coding	similar to CG9646-PA [Source:RGD Symbol;Acc:1304694]
ENSRNOG00000047089	172	181	185	104	73	100	179.333333333333	92.3333333333333	0.900578306218752	4.25460928655773	2.09414360285206e-05	0.000224464109501038	Alkbh7	9	1838811	1841044	+	protein_coding	alkB homolog 7 [Source:RGD Symbol;Acc:1598126]
ENSRNOG00000057754	528	463	488	665	654	758	493	692.333333333333	-0.558784	-4.25348	2.1047186185605e-05	0.000225433299377645	Tcf12	8	72492567	72799201	-	protein_coding	transcription factor 12 [Source:RGD Symbol;Acc:3829]
ENSRNOG00000016256	485	549	613	924	676	826	549	808.666666666667	-0.616718	-4.25288	2.11039648564313e-05	0.000225876933900058	Myo9b	16	17945448	18030126	+	protein_coding	myosin IXb [Source:RGD Symbol;Acc:3146]
ENSRNOG00000012764	3858	3963	3882	7088	5584	4717	3901	5796.33333333333	-0.640491	-4.25251	2.1138578546809e-05	0.000226082862624999	Agap3	4	10674064	10725244	-	protein_coding	ArfGAP with GTPase domain, ankyrin repeat and PH domain 3 [Source:RGD Symbol;Acc:1310751]
ENSRNOG00000059458	674	635	724	1080	788	959	677.666666666667	942.333333333333	-0.536099	-4.25008	2.13692220267219e-05	0.00022838356041059	Tbc1d22b	20	7619240	7675231	+	protein_coding	TBC1 domain family, member 22B [Source:RGD Symbol;Acc:1564987]
ENSRNOG00000003743	1405	1156	1158	609	773	814	1239.66666666667	732	0.681569872940897	4.24914362430473	2.14589306139613e-05	0.000229175768779168	Dars1	13	39857936	39913116	-	protein_coding	aspartyl-tRNA synthetase 1 [Source:RGD Symbol;Acc:621167]
ENSRNOG00000028090	563	606	593	893	710	841	587.333333333333	814.666666666667	-0.532958	-4.24868	2.15029394847628e-05	0.000229479120510103	Arhgef18	12	1395088	1503081	+	protein_coding	Rho/Rac guanine nucleotide exchange factor 18 [Source:RGD Symbol;Acc:1311448]
ENSRNOG00000019453	1777	1853	1954	1442	1064	1083	1861.33333333333	1196.33333333333	0.574714556997428	4.24719008522652	2.16468294557738e-05	0.000230847189250623	Rps5	1	73538776	73543073	+	protein_coding	ribosomal protein S5 [Source:RGD Symbol;Acc:3601]
ENSRNOG00000033378	1059	1184	1026	1746	1212	1731	1089.66666666667	1563	-0.572392	-4.24682	2.16829220517509e-05	0.000231056540562944	Rnf123	8	108739620	108767675	-	protein_coding	ring finger protein 123 [Source:RGD Symbol;Acc:2301394]
ENSRNOG00000015396	23192	24537	22060	34397	25180	32996	23263	30857.6666666667	-0.463293	-4.24666	2.16978840281127e-05	0.000231056540562944	Sptan1	3	13241217	13306046	+	protein_coding	spectrin, alpha, non-erythrocytic 1 [Source:RGD Symbol;Acc:621714]
ENSRNOG00000070518	644	656	643	1113	826	859	647.666666666667	932.666666666667	-0.588984	-4.24458	2.19000376752621e-05	0.000233040487736906	Gdf1	16	19097314	19112519	-	protein_coding	growth differentiation factor 1 [Source:RGD Symbol;Acc:1304678]
ENSRNOG00000060350	4028	4747	3861	6561	4944	6131	4212	5878.66666666667	-0.536889	-4.24352	2.20043755896356e-05	0.0002339814514976	Iqsec1	4	123168719	123488172	-	protein_coding	IQ motif and Sec7 domain ArfGEF 1 [Source:RGD Symbol;Acc:1596313]
ENSRNOG00000008345	1332	1473	1194	2280	1574	1929	1333	1927.66666666667	-0.587439	-4.2398	2.23718639760326e-05	0.000237717219386948	Clcn6	5	158434299	158465059	-	protein_coding	chloride voltage-gated channel 6 [Source:RGD Symbol;Acc:1305379]
ENSRNOG00000031653	125	115	135	53	62	42	125	52.3333333333333	1.17462487665941	4.23627706052982	2.27256338602989e-05	0.000241301928916647	Mix23	11	64660711	64681000	-	protein_coding	mitochondrial matrix import factor 23 [Source:RGD Symbol;Acc:1564582]
ENSRNOG00000030830	149	134	150	298	180	267	144.333333333333	248.333333333333	-0.836178	-4.23503	2.28519235705892e-05	0.000242467812430797	Mex3d	7	9325488	9332096	+	protein_coding	mex-3 RNA binding family member D [Source:RGD Symbol;Acc:1310576]
ENSRNOG00000039214	537	596	600	940	738	797	577.666666666667	825	-0.57658	-4.23442	2.29139953570412e-05	0.000242951128854108	Trappc14	12	17262750	17267084	-	protein_coding	trafficking protein particle complex subunit 14 [Source:RGD Symbol;Acc:1305455]
ENSRNOG00000043077	178	206	194	377	276	292	192.666666666667	315	-0.769971	-4.23278	2.30821285656537e-05	0.000244557480321688	Zfpm1	19	50334682	50390591	+	protein_coding	zinc finger protein, multitype 1 [Source:RGD Symbol;Acc:1582810]
ENSRNOG00000012881	138	80	200	45	43	62	139.333333333333	50	1.40936381207066	4.23226965827382	2.31344797580817e-05	0.000244923202891042	Fgl2	4	13710575	13716207	-	protein_coding	fibrinogen-like 2 [Source:RGD Symbol;Acc:620170]
ENSRNOG00000007766	810	799	783	596	447	543	797.333333333333	528.666666666667	0.532485284788276	4.23211929215186	2.31499559376137e-05	0.000244923202891042	Pqbp1	X	14603539	14608087	+	protein_coding	polyglutamine binding protein 1 [Source:RGD Symbol;Acc:1549750]
ENSRNOG00000006853	1991	1593	1657	810	863	1348	1747	1007	0.731566193215415	4.23188124415409	2.31744767724116e-05	0.000245006366222204	Elavl2	5	105960875	106109097	-	protein_coding	ELAV like RNA binding protein 2 [Source:RGD Symbol;Acc:628611]
ENSRNOG00000048226	1056	818	899	631	566	594	924.333333333333	597	0.559423452684026	4.22924306888202	2.34478897850844e-05	0.00024771887010018	Hmgn1	11	35422328	35428254	-	protein_coding	high mobility group nucleosome binding domain 1 [Source:RGD Symbol;Acc:1307761]
ENSRNOG00000067842	903	894	909	1241	1224	1218	902	1227.66666666667	-0.516313	-4.22871	2.35033429143596e-05	0.000248126461520871	ENSRNOG00000067842	8	43350708	43352906	-	lncRNA	NULL
ENSRNOG00000030579	89	101	93	158	156	200	94.3333333333333	171.333333333333	-0.923915	-4.22777	2.36020022282727e-05	0.000248989271713758	Zfp853	12	11269414	11275731	+	protein_coding	zinc finger protein 853 [Source:RGD Symbol;Acc:1563095]
ENSRNOG00000018901	5381	4939	5036	3568	3508	3728	5118.66666666667	3601.33333333333	0.436119648469861	4.2267193738261	2.37123088467172e-05	0.000249973630035715	Rab14	3	18501963	18523172	-	protein_coding	RAB14, member RAS oncogene family [Source:RGD Symbol;Acc:620881]
ENSRNOG00000065300	971	900	791	588	549	571	887.333333333333	569.333333333333	0.570907192154786	4.22599855418808	2.3788351787859e-05	0.00025059563136981	Tmem74	7	74931694	74937934	-	protein_coding	transmembrane protein 74 [Source:RGD Symbol;Acc:1566279]
ENSRNOG00000037871	1801	1636	1661	2559	1786	2686	1699.33333333333	2343.66666666667	-0.517982	-4.22338	2.40662104662249e-05	0.00025334122485061	Sfxn5	4	117752806	117869794	-	protein_coding	sideroflexin 5 [Source:RGD Symbol;Acc:628706]
ENSRNOG00000011803	292	350	340	603	407	515	327.333333333333	508.333333333333	-0.68944	-4.2226	2.41497562002228e-05	0.000254038851702773	Lrfn2	9	11897468	11939931	-	protein_coding	leucine rich repeat and fibronectin type III domain containing 2 [Source:RGD Symbol;Acc:1311831]
ENSRNOG00000001172	3700	3528	3364	5489	4347	4415	3530.66666666667	4750.33333333333	-0.494086	-4.21861	2.45815750570953e-05	0.000258396456604463	Rnf10	12	41341717	41375504	+	protein_coding	ring finger protein 10 [Source:RGD Symbol;Acc:1309282]
ENSRNOG00000011375	1913	2231	2019	3569	2175	3533	2054.33333333333	3092.33333333333	-0.63513	-4.2173	2.4724244250052e-05	0.000259568831943026	Tsc2	10	13621136	13655951	-	protein_coding	TSC complex subunit 2 [Source:RGD Symbol;Acc:3908]
ENSRNOG00000034116	559	459	486	273	315	287	501.333333333333	291.666666666667	0.702345669641079	4.21726431802952	2.4728405654303e-05	0.000259568831943026	Gk	X	50163123	50238631	-	protein_coding	glycerol kinase [Source:RGD Symbol;Acc:70893]
ENSRNOG00000025815	407	389	350	662	513	528	382	567.666666666667	-0.636333	-4.21618	2.48479999580394e-05	0.000260638150772416	Cdr2l	10	100624607	100638666	+	protein_coding	cerebellar degeneration-related protein 2-like [Source:RGD Symbol;Acc:1306881]
ENSRNOG00000062721	5471	4576	5037	2872	3007	3933	5028	3270.66666666667	0.552404177833423	4.21426784646597	2.5058975873794e-05	0.000262663791304358	Pura	18	27884556	27905513	+	protein_coding	purine rich element binding protein A [Source:RGD Symbol;Acc:1308543]
ENSRNOG00000022567	37	29	38	77	85	82	34.6666666666667	81.3333333333333	-1.30668	-4.21161	2.53555065834087e-05	0.000265582677931345	Gpr62	8	107103980	107105056	-	protein_coding	G protein-coupled receptor 62 [Source:RGD Symbol;Acc:1560166]
ENSRNOG00000007486	332	320	315	661	379	508	322.333333333333	516	-0.731044	-4.20823	2.5738439592249e-05	0.000269401774123568	Atg7	4	147718752	147925593	+	protein_coding	autophagy related 7 [Source:RGD Symbol;Acc:1304817]
ENSRNOG00000014161	434	476	458	757	537	689	456	661	-0.591913	-4.20793	2.5771572672267e-05	0.000269534199857721	Rbm15b	8	107525898	107551696	-	protein_coding	RNA binding motif protein 15B [Source:RGD Symbol;Acc:1305937]
ENSRNOG00000066919	148	142	147	67	66	81	145.666666666667	71.3333333333333	0.964393847069285	4.20779251382089	2.57877478036049e-05	0.000269534199857721	H2bu1	10	43732864	43736277	-	protein_coding	H2B.U histone 1 [Source:RGD Symbol;Acc:1583885]
ENSRNOG00000001374	1113	1389	1252	2213	1435	1933	1251.33333333333	1860.33333333333	-0.622273	-4.20743	2.58291952748018e-05	0.000269775671669911	Rasal1	12	35881270	35913727	-	protein_coding	RAS protein activator like 1 [Source:RGD Symbol;Acc:1311820]
ENSRNOG00000008329	987	1005	878	708	531	644	956.666666666667	627.666666666667	0.548589876426205	4.20644240780878	2.59422154901628e-05	0.0002707638190194	Ndufb11	X	1572785	1575062	+	protein_coding	NADH:ubiquinone oxidoreductase subunit B11 [Source:RGD Symbol;Acc:1563698]
ENSRNOG00000001706	6409	5929	5943	10049	9052	7293	6093.66666666667	8798	-0.606017	-4.20539	2.60628896639696e-05	0.000271830393899529	Kalrn	11	66198173	66797610	+	protein_coding	kalirin, RhoGEF kinase [Source:RGD Symbol;Acc:621865]
ENSRNOG00000007139	293	213	240	121	131	144	248.666666666667	132	0.839804253212418	4.20306901140301	2.63320264479161e-05	0.000274442793014213	Ttpa	5	33497137	33518073	+	protein_coding	alpha tocopherol transfer protein [Source:RGD Symbol;Acc:3915]
ENSRNOG00000018980	180	166	186	329	252	267	177.333333333333	282.666666666667	-0.737522	-4.20245	2.64036930331655e-05	0.000274812466887683	Tjap1	9	14701468	14725751	+	protein_coding	tight junction associated protein 1 [Source:RGD Symbol;Acc:1308708]
ENSRNOG00000029336	2193	1802	2020	2703	3058	2744	2005	2835	-0.581313	-4.20244	2.64048698294775e-05	0.000274812466887683	Zfp180	1	79652441	79672733	+	protein_coding	zinc finger protein 180 [Source:RGD Symbol;Acc:631380]
ENSRNOG00000024711	260	238	209	526	255	513	235.666666666667	431.333333333333	-0.912855	-4.19876	2.68379220808947e-05	0.000279121981698471	Sdk2	10	98828348	99101759	-	protein_coding	sidekick cell adhesion molecule 2 [Source:RGD Symbol;Acc:1310397]
ENSRNOG00000002775	168	158	205	88	58	108	177	84.6666666666667	1.01187708011283	4.19856423640733	2.6861265948427e-05	0.000279167333595454	Npl	13	65655118	65697372	-	protein_coding	N-acetylneuraminate pyruvate lyase [Source:RGD Symbol;Acc:1549702]
ENSRNOG00000005285	1175	992	1067	708	700	740	1078	716	0.518288552134514	4.1960120225057	2.71655832991474e-05	0.000282130697738179	Fbxo33	6	76900631	76932669	-	protein_coding	F-box protein 33 [Source:RGD Symbol;Acc:1307543]
ENSRNOG00000004608	319	298	277	195	157	146	298	166	0.776328783539816	4.19508942993896	2.72763946574971e-05	0.000283081623029748	Pam16	10	10943001	10950649	+	protein_coding	presequence translocase associated motor 16 [Source:RGD Symbol;Acc:1598163]
ENSRNOG00000003491	4001	3740	2940	2232	2194	2407	3560.33333333333	2277.66666666667	0.575202312394588	4.1945676975531	2.73392493478898e-05	0.000283533851135449	Prkca	10	92894012	93288012	-	protein_coding	protein kinase C, alpha [Source:RGD Symbol;Acc:3395]
ENSRNOG00000028641	550	568	522	791	749	760	546.666666666667	766.666666666667	-0.557008	-4.19421	2.73820439103462e-05	0.000283777545979951	Brpf3	20	6865985	6902690	+	protein_coding	bromodomain and PHD finger containing, 3 [Source:RGD Symbol;Acc:1306868]
ENSRNOG00000000438	1290	1165	1192	879	779	744	1215.66666666667	800.666666666667	0.53145681625698	4.19219476640847	2.76268652678405e-05	0.000286113155372439	Rnf5	20	4145507	4147985	+	protein_coding	ring finger protein 5 [Source:RGD Symbol;Acc:1588458]
ENSRNOG00000013217	1291	1189	1367	859	839	893	1282.33333333333	863.666666666667	0.499582591075554	4.19151852660805	2.7709355584874e-05	0.000286765505440645	Ttc33	2	54279997	54323871	+	protein_coding	tetratricopeptide repeat domain 33 [Source:RGD Symbol;Acc:1564042]
ENSRNOG00000029152	560	502	500	297	332	302	520.666666666667	310.333333333333	0.669529235606057	4.19047664540854	2.78369067394387e-05	0.00028782518144478	Tmem69	5	130004901	130010655	-	protein_coding	transmembrane protein 69 [Source:RGD Symbol;Acc:1561569]
ENSRNOG00000015658	2339	2086	2248	2842	2533	3200	2224.33333333333	2858.33333333333	-0.426305	-4.19036	2.78508930501782e-05	0.00028782518144478	Sorbs1	1	239108777	239330169	-	protein_coding	sorbin and SH3 domain containing 1 [Source:RGD Symbol;Acc:1586598]
ENSRNOG00000011884	1517	1504	1570	2143	1664	2199	1530.33333333333	2002	-0.44634	-4.18983	2.79161862495616e-05	0.000288297356029531	Golga2	3	15584039	15604279	+	protein_coding	golgin A2 [Source:RGD Symbol;Acc:620282]
ENSRNOG00000000894	3965	4385	3505	6462	4469	5848	3951.66666666667	5593	-0.554552	-4.18814	2.81251719610075e-05	0.000290178297332723	Fry	12	4493891	4799116	-	protein_coding	FRY microtubule binding protein [Source:RGD Symbol;Acc:1307034]
ENSRNOG00000009930	102	136	115	193	183	290	117.666666666667	222	-0.969918	-4.18804	2.81377840334872e-05	0.000290178297332723	Pigo	5	57245166	57254146	-	protein_coding	phosphatidylinositol glycan anchor biosynthesis, class O [Source:RGD Symbol;Acc:1309498]
ENSRNOG00000018745	706	811	772	1251	895	1105	763	1083.66666666667	-0.562502	-4.185	2.85168415507887e-05	0.000293881339765872	Sgsm3	7	112514630	112544108	+	protein_coding	small G protein signaling modulator 3 [Source:RGD Symbol;Acc:735113]
ENSRNOG00000032590	105	113	139	250	152	258	119	220	-0.935193	-4.18462	2.85638485453928e-05	0.000293895510938815	Ttc28	12	45345399	45783547	-	protein_coding	tetratricopeptide repeat domain 28 [Source:RGD Symbol;Acc:1594541]
ENSRNOG00000004085	652	556	615	436	350	398	607.666666666667	394.666666666667	0.557178313509278	4.18452320985042	2.85765250526014e-05	0.000293895510938815	Tcaim	8	122414818	122446092	+	protein_coding	T cell activation inhibitor, mitochondrial [Source:RGD Symbol;Acc:1560717]
ENSRNOG00000020828	802	867	799	1310	895	1354	822.666666666667	1186.33333333333	-0.579247	-4.18451	2.85781708583235e-05	0.000293895510938815	Pde4a	8	19703290	19751961	+	protein_coding	phosphodiesterase 4A [Source:RGD Symbol;Acc:3279]
ENSRNOG00000017446	804	738	802	590	365	521	781.333333333333	492	0.613298287093974	4.18041584792225	2.90976480402185e-05	0.00029902865973407	Ndufs8	1	201140585	201144511	-	protein_coding	NADH:ubiquinone oxidoreductase core subunit S8 [Source:RGD Symbol;Acc:1309436]
ENSRNOG00000068779	996	1109	1098	738	671	623	1067.66666666667	677.333333333333	0.587211740877488	4.17983977343737	2.91714560207966e-05	0.000299577815811337	LOC108351885	9	10022838	10086253	+	protein_coding	uncharacterized LOC108351885 [Source:RGD Symbol;Acc:11396250]
ENSRNOG00000063458	966	794	792	420	459	630	850.666666666667	503	0.690850514852653	4.17872891507425	2.93142844699027e-05	0.000300726659811937	ENSRNOG00000063458	8	889638	899464	+	lncRNA	NULL
ENSRNOG00000001273	276	277	271	176	141	163	274.666666666667	160	0.7168682810981	4.17865180547114	2.93242234577939e-05	0.000300726659811937	Psmg3	12	14809450	14812342	+	protein_coding	proteasome assembly chaperone 3 [Source:RGD Symbol;Acc:2319950]
ENSRNOG00000027864	12020	11139	11567	9354	7529	8492	11575.3333333333	8458.33333333333	0.388143040433353	4.17742319229859	2.94830174317267e-05	0.000301732116625528	Ppia	14	81275091	81299601	+	protein_coding	peptidylprolyl isomerase A [Source:RGD Symbol;Acc:3372]
ENSRNOG00000008332	256	181	279	432	318	408	238.666666666667	386	-0.757117	-4.17741	2.94840844145513e-05	0.000301732116625528	Smo	4	58343529	58373829	+	protein_coding	smoothened, frizzled class receptor [Source:RGD Symbol;Acc:3726]
ENSRNOG00000056585	2163	2446	2424	3845	2675	3246	2344.33333333333	3255.33333333333	-0.529594	-4.17732	2.94958433032627e-05	0.000301732116625528	Fscn1	12	11597048	11610211	-	protein_coding	fascin actin-bundling protein 1 [Source:RGD Symbol;Acc:1583309]
ENSRNOG00000050636	567	611	542	972	658	867	573.333333333333	832.333333333333	-0.592161	-4.17726	2.95043372574126e-05	0.000301732116625528	Arhgef10l	5	152792252	152919538	-	protein_coding	Rho guanine nucleotide exchange factor 10 like [Source:RGD Symbol;Acc:1585585]
ENSRNOG00000015173	1794	1778	1815	2727	2068	2323	1795.66666666667	2372.66666666667	-0.464055	-4.17642	2.96131543792837e-05	0.000302538874788991	Mbtps1	19	47561598	47612791	-	protein_coding	membrane-bound transcription factor peptidase, site 1 [Source:RGD Symbol;Acc:70935]
ENSRNOG00000013832	720	774	750	1128	848	1108	748	1028	-0.51595	-4.17621	2.9640685873036e-05	0.000302538874788991	Fam193a	14	76256161	76382514	-	protein_coding	family with sequence similarity 193, member A [Source:RGD Symbol;Acc:1309634]
ENSRNOG00000022896	287	323	323	193	173	155	311	173.666666666667	0.771845295351209	4.17597400498509	2.96713704536596e-05	0.000302538874788991	Rrp7a	7	114256472	114272817	-	protein_coding	ribosomal RNA processing 7 homolog A [Source:RGD Symbol;Acc:1311547]
ENSRNOG00000003999	1338	1511	1283	2224	1609	1951	1377.33333333333	1928	-0.541785	-4.17592	2.9677951757814e-05	0.000302538874788991	Adcy3	6	27124828	27203686	+	protein_coding	adenylate cyclase 3 [Source:RGD Symbol;Acc:71009]
ENSRNOG00000006001	2286	1942	2282	1313	1387	1609	2170	1436.33333333333	0.523744530300067	4.17586114404148	2.96860870610985e-05	0.000302538874788991	Luc7l2	4	67287640	67347964	+	protein_coding	LUC7-like 2 pre-mRNA splicing factor [Source:RGD Symbol;Acc:1308651]
ENSRNOG00000020263	40504	44580	33555	56129	50038	58566	39546.3333333333	54911	-0.535837	-4.1757	2.97067223680598e-05	0.000302539514643136	Atp1a3	1	80572796	80601918	-	protein_coding	ATPase Na+/K+ transporting subunit alpha 3 [Source:RGD Symbol;Acc:2169]
ENSRNOG00000012653	1742	1782	1794	2746	2214	2231	1772.66666666667	2397	-0.501087	-4.17515	2.9779545278005e-05	0.000302867841042009	Ppp1r13b	6	130890679	130963330	-	protein_coding	protein phosphatase 1, regulatory subunit 13B [Source:RGD Symbol;Acc:1304651]
ENSRNOG00000014025	10007	11171	10118	16960	10941	16458	10432	14786.3333333333	-0.551784	-4.17514	2.9780150832772e-05	0.000302867841042009	Rasgrf1	8	90445154	90574269	+	protein_coding	RAS protein-specific guanine nucleotide-releasing factor 1 [Source:RGD Symbol;Acc:620395]
ENSRNOG00000068601	204	147	203	91	90	97	184.666666666667	92.6666666666667	0.922095950371623	4.17478116815344	2.98272627789909e-05	0.000303137336854071	ENSRNOG00000068601	7	127571671	127573227	-	lncRNA	NULL
ENSRNOG00000002795	563	573	493	1000	672	765	543	812.333333333333	-0.639131	-4.17375	2.99623731407986e-05	0.000304300179149574	Cog1	10	98695423	98709292	+	protein_coding	component of oligomeric golgi complex 1 [Source:RGD Symbol;Acc:1304594]
ENSRNOG00000015780	2878	3151	2978	2084	1851	2323	3002.33333333333	2086	0.464119667933861	4.17346927607992	2.99996132669537e-05	0.000304468124709331	Rcn2	8	56449206	56466251	+	protein_coding	reticulocalbin 2 [Source:RGD Symbol;Acc:3548]
ENSRNOG00000003728	308	354	346	627	411	516	336	518	-0.678943	-4.17297	3.00648515677172e-05	0.000304919798037827	Xylt2	10	79606007	79619391	-	protein_coding	xylosyltransferase 2 [Source:RGD Symbol;Acc:619765]
ENSRNOG00000004146	1296	1231	1080	2466	2153	1407	1202.33333333333	2008.66666666667	-0.81943	-4.16919	3.05688385162679e-05	0.000309817601116634	Coro7	10	10885196	10941001	+	protein_coding	coronin 7 [Source:RGD Symbol;Acc:621591]
ENSRNOG00000053285	675	678	596	1115	694	1197	649.666666666667	1002	-0.672048	-4.16889	3.0608355019858e-05	0.000310004455180462	Mllt6	10	82656872	82676073	+	protein_coding	MLLT6, PHD finger containing [Source:RGD Symbol;Acc:1306689]
ENSRNOG00000007237	1292	1047	1260	871	720	848	1199.66666666667	813	0.495063563601043	4.16867277876107	3.06378466959558e-05	0.000310089589477444	Id2	6	41728946	41744400	-	protein_coding	inhibitor of DNA binding 2 [Source:RGD Symbol;Acc:2859]
ENSRNOG00000026065	2722	3139	2563	5552	2974	4731	2808	4419	-0.696546	-4.16677	3.08950525467952e-05	0.000312359901441957	Slit1	1	240409561	240558127	-	protein_coding	slit guidance ligand 1 [Source:RGD Symbol;Acc:69307]
ENSRNOG00000006943	138	122	116	40	51	70	125.333333333333	53.6666666666667	1.15601380551555	4.16669583149578	3.0904641411536e-05	0.000312359901441957	AABR07072108.1	10	37468509	37481097	+	protein_coding	NULL
ENSRNOG00000005697	926	973	869	1740	940	1808	922.666666666667	1496	-0.737813	-4.1657	3.10394826142399e-05	0.000313507301734211	Slc6a11	4	147297969	147413443	+	protein_coding	solute carrier family 6 member 11 [Source:RGD Symbol;Acc:628737]
ENSRNOG00000055305	1276	1276	1302	2414	1295	2306	1284.66666666667	2005	-0.685416	-4.16361	3.13252947347611e-05	0.000316176928187643	Parvb	7	115360261	115445766	+	protein_coding	parvin, beta [Source:RGD Symbol;Acc:1311485]
ENSRNOG00000013110	537	454	441	313	246	331	477.333333333333	296.666666666667	0.624812834020193	4.16316939026303	3.13860349302872e-05	0.000316572722691909	Nudt2	5	56628265	56643104	+	protein_coding	nudix hydrolase 2 [Source:RGD Symbol;Acc:1303023]
ENSRNOG00000004310	448	446	447	777	496	710	447	661	-0.617263	-4.15986	3.18438969523363e-05	0.000320929398592704	Caskin2	10	101027260	101041414	-	protein_coding	cask-interacting protein 2 [Source:RGD Symbol;Acc:1309738]
ENSRNOG00000020416	459	447	460	784	494	767	455.333333333333	681.666666666667	-0.633235	-4.15974	3.18616157993572e-05	0.000320929398592704	Zfr2	7	8466753	8485538	-	protein_coding	zinc finger RNA binding protein 2 [Source:RGD Symbol;Acc:1304737]
ENSRNOG00000010993	588	455	528	286	330	247	523.666666666667	287.666666666667	0.778542886437266	4.15944183953063	3.19026240500407e-05	0.000321122511485215	Dpm1	3	156919979	156939536	-	protein_coding	dolichyl-phosphate mannosyltransferase subunit 1, catalytic [Source:RGD Symbol;Acc:1310120]
ENSRNOG00000010205	1253	1181	1038	786	639	871	1157.33333333333	765.333333333333	0.537234455827197	4.15893899558648	3.19729268414451e-05	0.000321610028816889	Mturn	4	83807579	83824950	+	protein_coding	maturin, neural progenitor differentiation regulator homolog [Source:RGD Symbol;Acc:1549700]
ENSRNOG00000009766	329	291	304	449	399	477	308	441.666666666667	-0.585775	-4.15684	3.22682953166154e-05	0.000324151046769253	Gpr180	15	95199777	95228373	+	protein_coding	G protein-coupled receptor 180 [Source:RGD Symbol;Acc:1359193]
ENSRNOG00000030714	3367	3669	3207	6626	3550	5608	3414.33333333333	5261.33333333333	-0.667443	-4.15683	3.22696268509579e-05	0.000324151046769253	Bsn	8	108788542	108875819	-	protein_coding	bassoon (presynaptic cytomatrix protein) [Source:RGD Symbol;Acc:2223]
ENSRNOG00000022500	603	609	592	363	343	444	601.333333333333	383.333333333333	0.586490360573052	4.15612918780743	3.23684841885131e-05	0.000324922135478686	Rwdd4	16	44714699	44733098	-	protein_coding	RWD domain containing 4 [Source:RGD Symbol;Acc:1564132]
ENSRNOG00000005390	213	279	248	462	303	449	246.666666666667	404.666666666667	-0.763161	-4.1548	3.25572337652673e-05	0.000326593915246944	Nup210	4	123511559	123609874	-	protein_coding	nucleoporin 210 [Source:RGD Symbol;Acc:69339]
ENSRNOG00000027088	3662	3480	3528	2390	2459	2485	3556.66666666667	2444.66666666667	0.467837719028631	4.15368589771046	3.27162190988414e-05	0.00032796504299084	Ube2k	14	42658016	42718630	-	protein_coding	ubiquitin-conjugating enzyme E2K [Source:RGD Symbol;Acc:1311626]
ENSRNOG00000008728	1300	1364	1361	1926	1541	1808	1341.66666666667	1758.33333333333	-0.451691	-4.15293	3.28248725181734e-05	0.000328830092133691	Unc79	6	122080308	122327591	+	protein_coding	unc-79 homolog, NALCN channel complex subunit [Source:RGD Symbol;Acc:1311117]
ENSRNOG00000009760	2252	2349	2483	4131	2638	3266	2361.33333333333	3345	-0.5571	-4.15248	3.28888196034047e-05	0.000329246413265943	Palm	7	9886643	9912555	-	protein_coding	paralemmin [Source:RGD Symbol;Acc:620341]
ENSRNOG00000001138	704	668	717	1025	785	999	696.333333333333	936.333333333333	-0.487543	-4.15062	3.3158088237879e-05	0.000331716221514454	Taok3	12	39314027	39461244	-	protein_coding	TAO kinase 3 [Source:RGD Symbol;Acc:1562861]
ENSRNOG00000032398	1328	1101	1179	850	767	839	1202.66666666667	818.666666666667	0.485478879815235	4.1485031928559	3.34656180614851e-05	0.000334565179614004	Macir	9	98420376	98441733	+	protein_coding	macrophage immunometabolism regulator [Source:RGD Symbol;Acc:1562136]
ENSRNOG00000028261	1376	1257	1232	1907	1377	2261	1288.33333333333	1848.33333333333	-0.573172	-4.14819	3.35112643855277e-05	0.000334744737962243	Tppp	1	29261255	29281134	-	protein_coding	tubulin polymerization promoting protein [Source:RGD Symbol;Acc:1310121]
ENSRNOG00000029912	10990	10805	11291	18576	13878	13449	11028.6666666667	15301	-0.537676	-4.14807	3.35291037004205e-05	0.000334744737962243	Septin5	11	82369754	82379393	+	protein_coding	septin 5 [Source:RGD Symbol;Acc:621763]
ENSRNOG00000004971	708	570	643	393	385	448	640.333333333333	408.666666666667	0.578044113376714	4.14473278426132	3.40210198540469e-05	0.000339425453170701	Txlng	X	31864111	31912926	+	protein_coding	taxilin gamma [Source:RGD Symbol;Acc:1564371]
ENSRNOG00000003050	1668	1788	1733	2744	1917	2399	1729.66666666667	2353.33333333333	-0.500363	-4.14416	3.41054867449789e-05	0.000340037483438413	Tbc1d9b	10	34459953	34497145	+	protein_coding	TBC1 domain family member 9B [Source:RGD Symbol;Acc:1310147]
ENSRNOG00000037446	116	82	84	37	40	33	94	36.6666666666667	1.27959839139292	4.14345099818019	3.42118198985487e-05	0.000340866547037979	Pxmp2	12	46394193	46404557	+	protein_coding	peroxisomal membrane protein 2 [Source:RGD Symbol;Acc:61812]
ENSRNOG00000007029	6670	5311	5482	3346	3721	4237	5821	3768	0.553148538571616	4.14325236193618	3.42414786610519e-05	0.000340931066478964	Dnaja1	5	55842426	55853967	+	protein_coding	DnaJ heat shock protein family (Hsp40) member A1 [Source:RGD Symbol;Acc:620942]
ENSRNOG00000054155	97	111	110	58	34	23	106	38.3333333333333	1.4052376073604	4.14291160931104	3.42924139819057e-05	0.00034120719892957	AC120594.1	5	153740975	153744998	-	protein_coding	steroid receptor associated and regulated protein [Source:RGD Symbol;Acc:1566083]
ENSRNOG00000008190	302	300	324	614	363	483	308.666666666667	486.666666666667	-0.709914	-4.1417	3.44747281589275e-05	0.000342652542616203	Pnpla7	3	7782572	7861497	+	protein_coding	patatin-like phospholipase domain containing 7 [Source:RGD Symbol;Acc:708466]
ENSRNOG00000047406	216	209	273	87	62	158	232.666666666667	102.333333333333	1.14099425089403	4.14163237097923	3.44842760146866e-05	0.000342652542616203	Cfap90	1	34825894	34850138	-	protein_coding	cilia and flagella associated protein 90 [Source:RGD Symbol;Acc:1308544]
ENSRNOG00000024594	181	163	198	331	273	264	180.666666666667	289.333333333333	-0.748406	-4.14033	3.46808591623529e-05	0.000344373203809292	Fhdc1	2	169790947	169827896	-	protein_coding	FH2 domain containing 1 [Source:RGD Symbol;Acc:1311955]
ENSRNOG00000025167	322	303	364	544	397	512	329.666666666667	484.333333333333	-0.614484	-4.13854	3.4952997005851e-05	0.000346841277981137	Sema4b	1	134149536	134177775	+	protein_coding	semaphorin 4B [Source:RGD Symbol;Acc:1307872]
ENSRNOG00000038297	293	261	276	471	317	477	276.666666666667	421.666666666667	-0.662808	-4.13794	3.50433082257851e-05	0.000347502960733915	Plekhd1	6	100340655	100371941	+	protein_coding	pleckstrin homology and coiled-coil domain containing D1 [Source:RGD Symbol;Acc:1566112]
ENSRNOG00000068816	341	294	309	179	165	214	314.666666666667	186	0.693608792764596	4.13519858529927	3.54647820508769e-05	0.000351445474959701	ENSRNOG00000068816	5	63868485	63874184	-	protein_coding	NULL
ENSRNOG00000011352	487	553	537	937	598	816	525.666666666667	783.666666666667	-0.62791	-4.13416	3.56248007381668e-05	0.000352793481249482	Furin	1	134348144	134364314	-	protein_coding	furin (paired basic amino acid cleaving enzyme) [Source:RGD Symbol;Acc:3274]
ENSRNOG00000059344	1086	955	961	1848	1155	1380	1000.66666666667	1461	-0.60346	-4.13381	3.56803989498589e-05	0.000353106290011187	Tpcn1	12	35972846	36029626	+	protein_coding	two pore segment channel 1 [Source:RGD Symbol;Acc:708494]
ENSRNOG00000017445	98	141	127	62	41	56	122	53	1.15085945891608	4.13255745762806	3.58749046378002e-05	0.0003547924328201	Tubb2b	17	30747734	30750638	+	protein_coding	tubulin, beta 2B class IIb [Source:RGD Symbol;Acc:1309427]
ENSRNOG00000006364	3206	2799	2868	1804	1843	2310	2957.66666666667	1985.66666666667	0.506940919662116	4.13236763983338	3.59045529508633e-05	0.000354847013236153	Dld	6	47903914	47924795	-	protein_coding	dihydrolipoamide dehydrogenase [Source:RGD Symbol;Acc:735073]
ENSRNOG00000010440	1059	871	1068	1447	1168	1389	999.333333333333	1334.66666666667	-0.482673	-4.13072	3.61633639188094e-05	0.000357164828603097	Gnal	18	60622311	60762599	+	protein_coding	G protein subunit alpha L [Source:RGD Symbol;Acc:2715]
ENSRNOG00000032630	223	178	187	128	80	88	196	98.6666666666667	0.928296251635892	4.12991258678511	3.62901189149902e-05	0.000358176166955601	Mrps28	2	92820606	92951284	+	protein_coding	mitochondrial ribosomal protein S28 [Source:RGD Symbol;Acc:1597461]
ENSRNOG00000034198	1255	1008	1258	690	755	791	1173.66666666667	745.333333333333	0.579182995027984	4.1280071108695	3.659208017119e-05	0.000360914239434957	Tceal9	X	99228458	99247763	+	protein_coding	transcription elongation factor A like 9 [Source:RGD Symbol;Acc:1592975]
ENSRNOG00000050767	4136	3395	4036	2504	2606	2154	3855.66666666667	2421.33333333333	0.589453517530793	4.12753021247908	3.66680267715425e-05	0.000361420912669105	Nrn1	17	28129977	28138896	+	protein_coding	neuritin 1 [Source:RGD Symbol;Acc:621586]
ENSRNOG00000019791	804	674	800	1498	880	1085	759.333333333333	1154.33333333333	-0.660586	-4.12663	3.6811868228007e-05	0.000362595669230456	Sipa1l2	19	53389805	53540428	-	protein_coding	signal-induced proliferation-associated 1 like 2 [Source:RGD Symbol;Acc:1306269]
ENSRNOG00000059799	419	449	472	741	558	626	446.666666666667	641.666666666667	-0.583841	-4.12531	3.7024177699948e-05	0.000364442809407922	Ficd	12	42889194	42894070	-	protein_coding	FIC domain protein adenylyltransferase [Source:RGD Symbol;Acc:1359391]
ENSRNOG00000009350	3799	4599	3634	6944	4773	5699	4010.66666666667	5805.33333333333	-0.587512	-4.12256	3.74690715767546e-05	0.000368575362279433	Sez6	10	62819069	62868671	+	protein_coding	seizure related 6 homolog [Source:RGD Symbol;Acc:619780]
ENSRNOG00000021589	1929	1661	1781	1105	1122	1377	1790.33333333333	1201.33333333333	0.507011074910245	4.12183931686817	3.75859339257312e-05	0.000369477770261901	Nexmif	X	69088076	69112930	-	protein_coding	neurite extension and migration factor [Source:RGD Symbol;Acc:1561931]
ENSRNOG00000018848	1664	1657	1565	968	1089	778	1628.66666666667	945	0.701412088139201	4.12120920904952	3.7688897369584e-05	0.000370242434680763	Eif1b	8	120203451	120206176	+	protein_coding	eukaryotic translation initiation factor 1B [Source:RGD Symbol;Acc:1309241]
ENSRNOG00000005890	5102	3871	4538	2690	3004	3019	4503.66666666667	2904.33333333333	0.553702742920134	4.12007553584951	3.78748210484068e-05	0.000371820506233558	Serbp1	4	96401477	96421813	+	protein_coding	Serpine1 mRNA binding protein 1 [Source:RGD Symbol;Acc:619907]
ENSRNOG00000002844	341	323	342	474	421	546	335.333333333333	480.333333333333	-0.581407	-4.11889	3.80704029415732e-05	0.00037349122458891	Usp27x	X	15124596	15125912	+	protein_coding	ubiquitin specific peptidase 27, X-linked [Source:RGD Symbol;Acc:1564628]
ENSRNOG00000018141	787	790	773	1070	905	1154	783.333333333333	1043	-0.474372	-4.11861	3.81156583678312e-05	0.000373685914638217	RGD1307443	17	40165084	40225653	-	protein_coding	similar to mKIAA0319 protein [Source:RGD Symbol;Acc:1307443]
ENSRNOG00000018818	1946	1678	1877	1197	1177	1400	1833.66666666667	1258	0.474765424918066	4.11698523362339	3.83860656693316e-05	0.000376086263646363	Txnl1	18	57125369	57165266	-	protein_coding	thioredoxin-like 1 [Source:RGD Symbol;Acc:621717]
ENSRNOG00000024852	6658	6431	6438	4513	4013	5355	6509	4627	0.430852714566013	4.11617481990298	3.85212168065997e-05	0.000377159130730929	Tmx4	3	121856261	121899641	-	protein_coding	thioredoxin-related transmembrane protein 4 [Source:RGD Symbol;Acc:1305146]
ENSRNOG00000009615	1883	2022	1803	2983	2010	3073	1902.66666666667	2688.66666666667	-0.548889	-4.11422	3.88491283881347e-05	0.000380116621474324	Mtor	5	158884804	158994311	+	protein_coding	mechanistic target of rapamycin kinase [Source:RGD Symbol;Acc:68371]
ENSRNOG00000024870	5929	5556	5238	3608	3788	4036	5574.33333333333	3810.66666666667	0.476578871564182	4.11247651622819	3.91437299108849e-05	0.000382744476110022	Anks1b	7	24312843	25477693	+	protein_coding	ankyrin repeat and sterile alpha motif domain containing 1B [Source:RGD Symbol;Acc:1565556]
ENSRNOG00000007131	482	571	521	820	688	740	524.666666666667	749.333333333333	-0.577156	-4.11034	3.95072183095509e-05	0.000386041961767612	Paxip1	4	7525004	7576548	+	protein_coding	PAX interacting protein 1 [Source:RGD Symbol;Acc:1307547]
ENSRNOG00000007492	2005	1921	1899	2878	2151	2550	1941.66666666667	2526.33333333333	-0.44055	-4.10875	3.97814071251076e-05	0.000388463063201748	Rpn2	3	145941839	145989543	+	protein_coding	ribophorin II [Source:RGD Symbol;Acc:62075]
ENSRNOG00000002292	2204	2055	2245	1624	1428	1619	2168	1557	0.41115821540614	4.10816555154782	3.98814199354035e-05	0.000389181261824847	Hnrnpd	14	9615479	9633786	+	protein_coding	heterogeneous nuclear ribonucleoprotein D [Source:RGD Symbol;Acc:620365]
ENSRNOG00000022288	59	58	57	108	95	153	58	118.666666666667	-1.08988	-4.10743	4.00081569808732e-05	0.000390159122387747	Pafah2	5	146613498	146634943	+	protein_coding	platelet-activating factor acetylhydrolase 2 [Source:RGD Symbol;Acc:631399]
ENSRNOG00000057517	86	83	103	34	37	40	90.6666666666667	37	1.22328770315859	4.10400556644852	4.06057685763417e-05	0.000395724607477588	AABR07039446.1	X	71199173	71201539	-	lncRNA	NULL
ENSRNOG00000008625	362	419	339	564	500	581	373.333333333333	548.333333333333	-0.616873	-4.10141	4.10636539135903e-05	0.000399718491010685	Rimkla	5	133073960	133098792	-	protein_coding	ribosomal modification protein rimK-like family member A [Source:RGD Symbol;Acc:1306880]
ENSRNOG00000028743	1257	1285	1119	2342	2076	1442	1220.33333333333	1953.33333333333	-0.75566	-4.10138	4.10699469547903e-05	0.000399718491010685	Gal3st3	1	202593692	202603445	+	protein_coding	galactose-3-O-sulfotransferase 3 [Source:RGD Symbol;Acc:1564991]
ENSRNOG00000027487	1874	1956	1925	2936	2273	2451	1918.33333333333	2553.33333333333	-0.475235	-4.09983	4.13456191372646e-05	0.000402135367085062	Trim28	1	73652709	73659380	+	protein_coding	tripartite motif-containing 28 [Source:RGD Symbol;Acc:620289]
ENSRNOG00000019249	2256	2213	2086	3454	2252	3465	2185	3057	-0.535143	-4.0995	4.1403824036532e-05	0.000402435318097316	Ap3b2	1	135412580	135445191	-	pseudogene	adaptor related protein complex 3 subunit beta 2 [Source:RGD Symbol;Acc:1308950]
ENSRNOG00000003512	7824	7098	7493	3874	4286	5958	7471.66666666667	4706	0.60111009560787	4.09856950889918	4.15711401082043e-05	0.000403794707021963	Gabra1	10	26595160	26650864	-	protein_coding	gamma-aminobutyric acid type A receptor subunit alpha 1 [Source:RGD Symbol;Acc:61855]
ENSRNOG00000019041	629	490	750	409	243	400	623	350.666666666667	0.776197624517092	4.09455828940361	4.22973994741513e-05	0.000410577925192652	Psme1	15	29068729	29071890	+	protein_coding	proteasome activator subunit 1 [Source:RGD Symbol;Acc:3429]
ENSRNOG00000062825	479	524	496	776	602	716	499.666666666667	698	-0.542266	-4.09018	4.31029679545124e-05	0.000418121534788298	Zfp319	19	9702144	9713198	+	protein_coding	zinc finger protein 319 [Source:RGD Symbol;Acc:1306198]
ENSRNOG00000018911	748	719	724	1028	858	1000	730.333333333333	962	-0.461418	-4.08968	4.3196432809816e-05	0.000418751971589422	Pfkfb3	17	66983686	67063125	+	protein_coding	6-phosphofructo-2-kinase/fructose-2,6-biphosphatase 3 [Source:RGD Symbol;Acc:619776]
ENSRNOG00000015235	390	289	330	187	196	194	336.333333333333	192.333333333333	0.730456890706424	4.08808009547076	4.34957988797597e-05	0.000421376296657277	Fra10ac1	1	235969112	236001210	-	protein_coding	FRA10A associated CGG repeat 1 [Source:RGD Symbol;Acc:1309482]
ENSRNOG00000005736	3360	2814	3125	2119	2092	2266	3099.66666666667	2159	0.449615481024283	4.08470144249097	4.41335250666725e-05	0.000427272955648773	Eif1ax	X	35498517	35513335	-	protein_coding	eukaryotic translation initiation factor 1A, X-linked [Source:RGD Symbol;Acc:1560198]
ENSRNOG00000007542	7267	6605	6874	5421	4665	4958	6915.33333333333	5014.66666666667	0.395641226642156	4.08226475193495	4.45989481133185e-05	0.000431370739761971	Scg5	3	100544099	100588463	-	protein_coding	secretogranin V [Source:RGD Symbol;Acc:3669]
ENSRNOG00000003207	1884	1847	1882	2734	2145	2387	1871	2422	-0.435688	-4.08218	4.46154559484535e-05	0.000431370739761971	Fmnl1	10	88116009	88143357	+	protein_coding	formin-like 1 [Source:RGD Symbol;Acc:1311042]
ENSRNOG00000015603	5674	5575	5021	8613	7515	6583	5423.33333333333	7570.33333333333	-0.553017	-4.07768	4.54872193442935e-05	0.000439510543808922	Prkce	6	7965048	8451719	-	protein_coding	protein kinase C, epsilon [Source:RGD Symbol;Acc:61925]
ENSRNOG00000009432	980	826	898	561	601	544	901.333333333333	568.666666666667	0.586423709014742	4.07616149810593	4.57852257692559e-05	0.000442099494525723	Eif2s1	6	97672766	97706225	+	protein_coding	eukaryotic translation initiation factor 2 subunit alpha [Source:RGD Symbol;Acc:620963]
ENSRNOG00000047236	196	173	178	69	81	117	182.333333333333	89	0.969067849569649	4.07451143687903	4.611104727689e-05	0.000444661919227623	AABR07008066.2	2	41527707	41527895	+	protein_coding	NULL
ENSRNOG00000006204	1507	1336	1590	2893	2547	1698	1477.66666666667	2379.33333333333	-0.768007	-4.07451	4.61110721353274e-05	0.000444661919227623	Slc30a3	6	25275528	25284720	+	protein_coding	solute carrier family 30 member 3 [Source:RGD Symbol;Acc:1359689]
ENSRNOG00000025000	1173	1222	1153	1820	1429	1528	1182.66666666667	1592.33333333333	-0.492301	-4.07369	4.62743885892457e-05	0.000445917845271695	Cep104	5	164534782	164567248	+	protein_coding	centrosomal protein 104 [Source:RGD Symbol;Acc:708505]
ENSRNOG00000019590	1018	1036	985	1470	1229	1323	1013	1340.66666666667	-0.469283	-4.07355	4.6301954965992e-05	0.000445917845271695	Smg5	2	173805019	173832102	+	protein_coding	SMG5 nonsense mediated mRNA decay factor [Source:RGD Symbol;Acc:1584731]
ENSRNOG00000036698	1473	1435	1401	2028	1597	1920	1436.33333333333	1848.33333333333	-0.425341	-4.07312	4.63865722576344e-05	0.000446207873198433	Nploc4	10	105654812	105709913	-	protein_coding	NPL4 homolog, ubiquitin recognition factor [Source:RGD Symbol;Acc:620794]
ENSRNOG00000058412	8683	7756	8242	5781	5765	5776	8227	5774	0.436997276575336	4.07309367550453	4.63927538501567e-05	0.000446207873198433	Morf4l1	8	90642988	90664519	-	protein_coding	mortality factor 4 like 1 [Source:RGD Symbol;Acc:1307938]
ENSRNOG00000066437	1431	1270	1368	1762	1549	2204	1356.33333333333	1838.33333333333	-0.49965	-4.07264	4.64839263892417e-05	0.000446792563058947	Ntm	8	27377773	28366595	-	protein_coding	neurotrimin [Source:RGD Symbol;Acc:620958]
ENSRNOG00000056098	367	303	323	232	163	148	331	181	0.803643058187157	4.07234840773178	4.65414908323541e-05	0.000447053667002351	Tfpt	1	65582359	65611689	+	protein_coding	TCF3 fusion partner [Source:RGD Symbol;Acc:620839]
ENSRNOG00000066088	19873	19737	18260	14895	12904	13530	19290	13776.3333333333	0.41875805229699	4.07155884382423	4.66995614599247e-05	0.000448279210724317	Ubb	10	47245637	47249333	+	protein_coding	ubiquitin B [Source:RGD Symbol;Acc:621562]
ENSRNOG00000042916	418	365	391	195	241	240	391.333333333333	225.333333333333	0.719337568305184	4.07138427711928	4.67345783508931e-05	0.000448322706606806	Rwdd1	20	25941966	25967193	-	protein_coding	RWD domain containing 1 [Source:RGD Symbol;Acc:631337]
ENSRNOG00000067873	888	884	853	637	545	515	875	565.666666666667	0.560638722639405	4.07018	4.69772967762718e-05	0.000450357318378	ENSRNOG00000067873	7	130852138	130855744	+	lncRNA	NULL
ENSRNOG00000019361	864	788	690	1343	1076	1001	780.666666666667	1140	-0.61501	-4.06919	4.7176516731647e-05	0.000451972544010163	Inpp5j	14	78374161	78385326	-	protein_coding	inositol polyphosphate-5-phosphatase J [Source:RGD Symbol;Acc:620541]
ENSRNOG00000065816	1117	1094	1188	743	762	689	1133	731.333333333333	0.556436428783436	4.06814180368633	4.7389540118735e-05	0.00045371782355867	ENSRNOG00000065816	13	43373245	43374313	-	lncRNA	NULL
ENSRNOG00000065260	300	393	348	220	183	188	347	197	0.754715938919682	4.06794449443341	4.74296751170612e-05	0.00045380663778237	ENSRNOG00000065260	1	259666338	259667369	+	lncRNA	NULL
ENSRNOG00000037765	848	640	842	395	412	575	776.666666666667	460.666666666667	0.685981898283172	4.06730626995308	4.75597182434318e-05	0.000454755017222307	Lims1	20	26309895	26418500	+	protein_coding	LIM zinc finger domain containing 1 [Source:RGD Symbol;Acc:1560732]
ENSRNOG00000010944	2277	2258	2149	3710	2384	3134	2228	3076	-0.519238	-4.06678	4.76661899021343e-05	0.000455476925731506	Hyou1	8	44706263	44718186	+	protein_coding	hypoxia up-regulated 1 [Source:RGD Symbol;Acc:621146]
ENSRNOG00000025443	1486	1694	1527	1196	865	1094	1569	1051.66666666667	0.521352856759174	4.06575325235214	4.78775710792148e-05	0.000457168468061892	Map1lc3a	3	143783024	143784670	+	protein_coding	microtubule-associated protein 1 light chain 3 alpha [Source:RGD Symbol;Acc:735183]
ENSRNOG00000052894	1083	1098	1051	1498	1232	1472	1077.33333333333	1400.66666666667	-0.440742	-4.06562	4.790538618818e-05	0.000457168468061892	Epg5	18	71404010	71501502	+	protein_coding	ectopic P-granules 5 autophagy tethering factor [Source:RGD Symbol;Acc:1306286]
ENSRNOG00000019555	262	226	274	442	320	382	254	381.333333333333	-0.648307	-4.06475	4.80837569083706e-05	0.000458573105768157	Arap1	1	155748652	155814184	+	protein_coding	ArfGAP with RhoGAP domain, ankyrin repeat and PH domain 1 [Source:RGD Symbol;Acc:1310385]
ENSRNOG00000031135	5474	5315	5238	7453	6110	6660	5342.33333333333	6741	-0.400458	-4.06361	4.83187731055029e-05	0.000460515798632226	Smarcc2	7	881421	909978	+	protein_coding	SWI/SNF related, matrix associated, actin dependent regulator of chromatin, subfamily c, member 2 [Source:RGD Symbol;Acc:1597704]
ENSRNOG00000013741	4966	4420	4567	3023	3244	3206	4651	3157.66666666667	0.482752830208366	4.06339783050256	4.83634966511406e-05	0.000460643511497198	Ube2d3	2	223868730	223898081	+	protein_coding	ubiquitin-conjugating enzyme E2D 3 [Source:RGD Symbol;Acc:619912]
ENSRNOG00000001880	961	925	902	704	562	640	929.333333333333	635.333333333333	0.485312241251162	4.06073343224062	4.89187993856681e-05	0.000465630979783582	Dgcr6	11	82927725	82932823	-	protein_coding	DiGeorge syndrome critical region gene 6 [Source:RGD Symbol;Acc:1309390]
ENSRNOG00000006557	27532	27937	25937	37922	33809	33639	27135.3333333333	35123.3333333333	-0.441044	-4.05883	4.93196326377733e-05	0.000469142637497474	Cyfip2	10	30621318	30741113	-	protein_coding	cytoplasmic FMR1 interacting protein 2 [Source:RGD Symbol;Acc:1305048]
ENSRNOG00000006770	1938	2016	1776	3088	2077	2730	1910	2631.66666666667	-0.516525	-4.05691	4.97252362428887e-05	0.000472695102901048	Brd4	7	11216446	11295539	-	protein_coding	bromodomain containing 4 [Source:RGD Symbol;Acc:1307282]
ENSRNOG00000059479	20419	16297	19334	32840	34978	21570	18683.3333333333	29796	-0.764347	-4.05615	4.98877319141373e-05	0.000473933453184304	Adcy1	14	81911099	82028969	+	protein_coding	adenylate cyclase 1 [Source:RGD Symbol;Acc:1309318]
ENSRNOG00000047768	594	608	585	978	629	1090	595.666666666667	899	-0.641427	-4.056	4.99205769066402e-05	0.000473939318262783	Lamb2	8	109178409	109190549	+	protein_coding	laminin subunit beta 2 [Source:RGD Symbol;Acc:2988]
ENSRNOG00000027300	3192	3462	3301	5136	3604	4570	3318.33333333333	4436.66666666667	-0.474552	-4.05512	5.01076421431667e-05	0.000475408377649942	Ttc7b	6	119587390	119799330	-	protein_coding	tetratricopeptide repeat domain 7B [Source:RGD Symbol;Acc:1305920]
ENSRNOG00000012999	1120	1084	1135	849	697	730	1113	758.666666666667	0.486898262600481	4.05141502707011	5.09088145262881e-05	0.000482698276224109	Phb2	4	157517577	157522272	+	protein_coding	prohibitin 2 [Source:RGD Symbol;Acc:620203]
ENSRNOG00000002940	3156	3053	3068	4027	3331	4345	3092.33333333333	3901	-0.395734	-4.04977	5.12683381162884e-05	0.000485793930630243	Ankrd17	14	17721932	17862617	+	protein_coding	ankyrin repeat domain 17 [Source:RGD Symbol;Acc:1562348]
ENSRNOG00000004526	2866	2554	2718	2041	1832	1972	2712.66666666667	1948.33333333333	0.408571463795316	4.04900965060897	5.14348240655602e-05	0.000487057645014892	Cox7a2l	6	11184285	11198273	+	protein_coding	cytochrome c oxidase subunit 7A2 like [Source:RGD Symbol;Acc:1306111]
ENSRNOG00000001815	16541	13735	14422	10481	10277	10457	14899.3333333333	10405	0.443858118497839	4.0488359004921	5.14730186708026e-05	0.000487105670896283	Eif4a2	11	77764124	77770781	-	protein_coding	eukaryotic translation initiation factor 4A2 [Source:RGD Symbol;Acc:1309225]
ENSRNOG00000008709	2614	2904	2516	3910	2944	3947	2678	3600.33333333333	-0.482116	-4.04855	5.15360214073758e-05	0.000487388251329176	Arhgap32	8	30421515	30678454	+	protein_coding	Rho GTPase activating protein 32 [Source:RGD Symbol;Acc:1305267]
ENSRNOG00000003889	751	679	740	411	455	513	723.333333333333	459.666666666667	0.582445830212279	4.04815365933657	5.16232524230037e-05	0.000487899453812784	Tbc1d15	7	50804012	50860175	-	protein_coding	TBC1 domain family, member 15 [Source:RGD Symbol;Acc:1307920]
ENSRNOG00000060464	451	525	586	901	568	1117	520.666666666667	862	-0.769955	-4.04712	5.18517626663931e-05	0.000489744394201655	Plxna3	X	152115819	152131603	+	protein_coding	plexin A3 [Source:RGD Symbol;Acc:1584973]
ENSRNOG00000017119	355	284	373	227	172	196	337.333333333333	198.333333333333	0.700837042131922	4.04602189394483	5.20953628153201e-05	0.000491697270034127	Ciao2a	8	66670483	66682455	+	protein_coding	cytosolic iron-sulfur assembly component 2A [Source:RGD Symbol;Acc:1307481]
ENSRNOG00000008829	382	407	335	624	451	578	374.666666666667	551	-0.613125	-4.04589	5.21253939877059e-05	0.000491697270034127	Sorbs3	15	45253379	45284758	-	protein_coding	sorbin and SH3 domain containing 3 [Source:RGD Symbol;Acc:628900]
ENSRNOG00000045819	90	99	118	48	44	38	102.333333333333	43.3333333333333	1.1701061967764	4.04564531756493	5.2179185203121e-05	0.000491889165126345	H2aj	4	169675752	169677006	+	protein_coding	H2A.J histone [Source:RGD Symbol;Acc:1592176]
ENSRNOG00000009155	1163	1153	1223	929	677	809	1179.66666666667	805	0.491305163884413	4.04388918964115	5.25717734925983e-05	0.000495224419215623	Ndufs3	3	76876646	76883824	-	protein_coding	NADH:ubiquinone oxidoreductase core subunit S3 [Source:RGD Symbol;Acc:1309406]
ENSRNOG00000015932	126	113	125	57	58	57	121.333333333333	57.3333333333333	1.01021151645701	4.04376190862936	5.26003361087177e-05	0.000495224419215623	Plgrkt	1	227099015	227111194	-	protein_coding	plasminogen receptor with a C-terminal lysine [Source:RGD Symbol;Acc:1306839]
ENSRNOG00000038933	2234	1692	1999	1063	1266	1368	1975	1232.33333333333	0.602299840249347	4.04285402169872	5.28044982825949e-05	0.000496828503994779	Spcs3	16	37305305	37331746	+	protein_coding	signal peptidase complex subunit 3 [Source:RGD Symbol;Acc:1588184]
ENSRNOG00000016940	755	778	761	513	444	579	764.666666666667	512	0.517699396605011	4.04182365157253	5.30371136561617e-05	0.000498698077639076	Ppp2r2d	1	193665855	193700274	+	protein_coding	protein phosphatase 2, regulatory subunit B, delta [Source:RGD Symbol;Acc:708356]
ENSRNOG00000017133	1974	1955	1980	2760	2194	2556	1969.66666666667	2503.33333333333	-0.408236	-4.03965	5.35318309853437e-05	0.00050302818304822	LOC306766	17	10049160	10061819	+	protein_coding	hypothetical LOC306766 [Source:RGD Symbol;Acc:1359256]
ENSRNOG00000033496	2264	2418	2334	3210	2559	3297	2338.66666666667	3022	-0.428364	-4.03936	5.35982855513581e-05	0.000503331026384593	Igdcc4	8	65621897	65657648	+	protein_coding	immunoglobulin superfamily, DCC subclass, member 4 [Source:RGD Symbol;Acc:1310919]
ENSRNOG00000002662	928	633	735	395	458	497	765.333333333333	450	0.687905920520584	4.03903035839045	5.36726188402021e-05	0.000503707423525215	Pbdc1	X	70154106	70184552	+	protein_coding	polysaccharide biosynthesis domain containing 1 [Source:RGD Symbol;Acc:1562502]
ENSRNOG00000011096	988	821	962	574	577	676	923.666666666667	609	0.530853805558412	4.03419315932857	5.47902343853911e-05	0.00051386810387217	Hmgb3	X	149296375	149301292	+	protein_coding	high mobility group box 3 [Source:RGD Symbol;Acc:1564407]
ENSRNOG00000011146	1017	847	865	666	556	609	909.666666666667	610.333333333333	0.508341659026357	4.03319206617224	5.50242702462567e-05	0.000515734173512716	Gyg1	2	102598496	102653797	-	protein_coding	glycogenin 1 [Source:RGD Symbol;Acc:621785]
ENSRNOG00000018674	1011	913	909	1401	1043	1309	944.333333333333	1251	-0.466081	-4.03225	5.52460727421416e-05	0.000517483277545181	Ntrk3	1	132132849	132503286	-	protein_coding	neurotrophic receptor tyrosine kinase 3 [Source:RGD Symbol;Acc:3214]
ENSRNOG00000020731	2498	2745	2421	3911	2799	3611	2554.66666666667	3440.33333333333	-0.484581	-4.03054	5.56485964401013e-05	0.000520921870940885	Ppfia3	1	95817110	95845798	-	protein_coding	PTPRF interacting protein alpha 3 [Source:RGD Symbol;Acc:620054]
ENSRNOG00000013669	784	867	723	1259	902	1183	791.333333333333	1114.66666666667	-0.549227	-4.02973	5.58413446768599e-05	0.000522070499857598	Pik3r4	8	106267954	106316584	+	protein_coding	phosphoinositide-3-kinase, regulatory subunit 4 [Source:RGD Symbol;Acc:1311809]
ENSRNOG00000005021	442	351	417	190	225	275	403.333333333333	230	0.737989949924507	4.02972432937328	5.58423022083505e-05	0.000522070499857598	Orc4	3	33294355	33333824	-	protein_coding	origin recognition complex, subunit 4 [Source:RGD Symbol;Acc:735212]
ENSRNOG00000011987	499	381	495	206	240	322	458.333333333333	256	0.769925091667838	4.02932985935674	5.59360832627283e-05	0.000522615019353038	Cd2ap	9	18086984	18182199	+	protein_coding	CD2-associated protein [Source:RGD Symbol;Acc:727803]
ENSRNOG00000019553	917	1008	893	1519	1010	1488	939.333333333333	1339	-0.56213	-4.02898	5.60183719291528e-05	0.000523051541327061	Ipo4	15	29117365	29127285	-	protein_coding	importin 4 [Source:RGD Symbol;Acc:1305206]
ENSRNOG00000010048	7325	7675	7165	11835	7792	10374	7388.33333333333	10000.3333333333	-0.489827	-4.02826	5.61921087035392e-05	0.000524340831595335	C4h2orf81	4	115661638	115703815	+	protein_coding	similar to human chromosome 2 open reading frame 81 [Source:RGD Symbol;Acc:1566019]
ENSRNOG00000063610	1280	1208	1231	782	596	1004	1239.66666666667	794	0.589797064028191	4.02810380474302	5.62285181065317e-05	0.000524347867644043	ENSRNOG00000063610	X	107368331	107371050	-	lncRNA	NULL
ENSRNOG00000004812	1414	1280	1249	1728	1482	1970	1314.33333333333	1726.66666666667	-0.455502	-4.0263	5.66608962750618e-05	0.000528045082776337	Sema6d	3	111883872	111941094	+	protein_coding	semaphorin 6D [Source:RGD Symbol;Acc:1310910]
ENSRNOG00000004068	4404	4179	4038	5813	4854	5269	4207	5312	-0.402295	-4.02558	5.68357278905134e-05	0.000529338957794737	Ncoa1	6	27232611	27475664	-	protein_coding	nuclear receptor coactivator 1 [Source:RGD Symbol;Acc:1309046]
ENSRNOG00000012956	162	168	114	322	189	288	148	266.333333333333	-0.896191	-4.02501	5.69721825892747e-05	0.000530273998201186	Tgm2	3	146772687	146801981	-	protein_coding	transglutaminase 2 [Source:RGD Symbol;Acc:621081]
ENSRNOG00000000977	696	789	723	1191	847	1054	736	1030.66666666667	-0.541888	-4.02351	5.73372988860493e-05	0.000533334799126022	Pnpla6	12	1560363	1603734	+	protein_coding	patatin-like phospholipase domain containing 6 [Source:RGD Symbol;Acc:1564611]
ENSRNOG00000067286	1551	1815	1754	2873	1769	3002	1706.66666666667	2548	-0.622738	-4.02286	5.74963412254171e-05	0.000534476102440572	Castor2	12	22577512	22620182	-	protein_coding	cytosolic arginine sensor for mTORC1 subunit 2 [Source:RGD Symbol;Acc:1304672]
ENSRNOG00000004839	746	864	736	1361	1078	1009	782	1149.33333333333	-0.620255	-4.02253	5.75765105368265e-05	0.000534883236863279	B4galnt1	7	62988930	62996190	+	protein_coding	beta-1,4-N-acetyl-galactosaminyl transferase 1 [Source:RGD Symbol;Acc:620490]
ENSRNOG00000016976	855	950	971	1386	1096	1267	925.333333333333	1249.66666666667	-0.494442	-4.02226	5.76425302305711e-05	0.000535158490890643	Clcn7	10	14151758	14177130	+	protein_coding	chloride voltage-gated channel 7 [Source:RGD Symbol;Acc:61836]
ENSRNOG00000016638	11514	11455	11106	14828	12475	14635	11358.3333333333	13979.3333333333	-0.362799	-4.01994	5.82139988892037e-05	0.000540123071081785	Gnb1	5	166075629	166142124	+	protein_coding	G protein subunit beta 1 [Source:RGD Symbol;Acc:2718]
ENSRNOG00000016109	1712	1851	1761	2810	1996	2379	1774.66666666667	2395	-0.489984	-4.01913	5.84141142110953e-05	0.000541638060270093	Neurl4	10	54625642	54637258	+	protein_coding	neuralized E3 ubiquitin protein ligase 4 [Source:RGD Symbol;Acc:1308056]
ENSRNOG00000062438	591	567	616	368	365	421	591.333333333333	384.666666666667	0.552561521765452	4.01703075063585	5.89360360569537e-05	0.000546133173442698	ENSRNOG00000062438	2	38169688	38191204	-	protein_coding	NULL
ENSRNOG00000014369	987	1086	929	1602	1138	1429	1000.66666666667	1389.66666666667	-0.529624	-4.01666	5.90281489457028e-05	0.000546642291181049	Slc27a4	3	13075022	13087943	+	protein_coding	solute carrier family 27 member 4 [Source:RGD Symbol;Acc:1307383]
ENSRNOG00000002572	2177	1597	1896	953	1174	1319	1890	1148.66666666667	0.640236775400098	4.01577420859871	5.92509625621693e-05	0.000548360387312311	Cacybp	13	72437490	72450177	-	protein_coding	calcyclin binding protein [Source:RGD Symbol;Acc:1303146]
ENSRNOG00000010316	91	62	69	16	32	24	74	24	1.53262203056589	4.01539016416673	5.93475329476474e-05	0.000548574887539602	Magohb	4	165034122	165041967	-	protein_coding	mago homolog B, exon junction complex subunit [Source:RGD Symbol;Acc:1597384]
ENSRNOG00000012799	1051	992	892	556	635	663	978.333333333333	618	0.589011324447019	4.01528709408787	5.9373475924046e-05	0.000548574887539602	Prkaa1	2	54240137	54275978	+	protein_coding	protein kinase AMP-activated catalytic subunit alpha 1 [Source:RGD Symbol;Acc:3387]
ENSRNOG00000022771	1798	1960	1614	2634	2125	2469	1790.66666666667	2409.33333333333	-0.488788	-4.01524	5.93860479371036e-05	0.000548574887539602	Arhgap23	10	82394648	82496504	+	protein_coding	Rho GTPase activating protein 23 [Source:RGD Symbol;Acc:1309742]
ENSRNOG00000007763	254	243	307	451	372	386	268	403	-0.655527	-4.01339	5.98535871514325e-05	0.00055254667460701	Plod1	5	158340490	158367620	-	protein_coding	procollagen-lysine, 2-oxoglutarate 5-dioxygenase 1 [Source:RGD Symbol;Acc:621382]
ENSRNOG00000003495	5720	5845	5176	8084	5979	7832	5580.33333333333	7298.33333333333	-0.443769	-4.01226	6.01392306121248e-05	0.000554835335873216	Prpf8	10	60331494	60354606	+	protein_coding	pre-mRNA processing factor 8 [Source:RGD Symbol;Acc:1305467]
ENSRNOG00000020495	1164	1165	1175	932	649	780	1168	787	0.511078883240537	4.01202300069059	6.0200632944188e-05	0.000555053610079767	Eif3k	1	84259673	84270302	-	protein_coding	eukaryotic translation initiation factor 3, subunit K [Source:RGD Symbol;Acc:1309221]
ENSRNOG00000020004	1083	866	910	557	584	696	953	612.333333333333	0.567238828729562	4.01066098980773	6.05489977657212e-05	0.000557915765127002	Rbm34	19	54936531	54956715	-	protein_coding	RNA binding motif protein 34 [Source:RGD Symbol;Acc:1310161]
ENSRNOG00000011422	842	997	894	1362	1024	1474	911	1286.66666666667	-0.551011	-4.00942	6.08672343746811e-05	0.0005604968996331	Atmin	19	44996356	45013605	+	protein_coding	ATM interactor [Source:RGD Symbol;Acc:1305781]
ENSRNOG00000019212	1317	1228	1189	1717	1422	1653	1244.66666666667	1597.33333333333	-0.424029	-4.00791	6.12575808480584e-05	0.00056373841298595	Tpp1	1	160096833	160104129	-	protein_coding	tripeptidyl peptidase 1 [Source:RGD Symbol;Acc:621296]
ENSRNOG00000062406	1807	1615	1801	1019	1212	1024	1741	1085	0.599402118974983	4.00752684102876	6.13578902255416e-05	0.000564265818429441	Mosmo	1	175217545	175288334	+	protein_coding	modulator of smoothened [Source:RGD Symbol;Acc:7606925]
ENSRNOG00000021399	614	536	577	401	357	370	575.666666666667	376	0.545239456999697	4.00739696422987	6.13916299120839e-05	0.000564265818429441	Cfap298	11	30181905	30191346	-	protein_coding	cilia and flagella associated protein 298 [Source:RGD Symbol;Acc:1306954]
ENSRNOG00000009104	1329	1096	1172	762	715	933	1199	803.333333333333	0.511943338182276	4.00650804763758	6.16230266317885e-05	0.000566011188139982	Fnip1	10	38567729	38650824	+	protein_coding	folliculin interacting protein 1 [Source:RGD Symbol;Acc:2318339]
ENSRNOG00000020743	48	50	46	117	86	93	48	98.6666666666667	-1.10148	-4.00637	6.16585015232049e-05	0.000566011188139982	Cyp2s1	1	81310451	81325303	-	protein_coding	cytochrome P450, family 2, subfamily s, polypeptide 1 [Source:RGD Symbol;Acc:1306078]
ENSRNOG00000028834	1970	2192	1946	3335	2213	2927	2036	2825	-0.525139	-4.00348	6.24172831145685e-05	0.000572619192440951	Polr2a	10	54452441	54478455	-	protein_coding	RNA polymerase II subunit A [Source:RGD Symbol;Acc:1587326]
ENSRNOG00000016152	994	707	943	401	486	627	881.333333333333	504.666666666667	0.730666562976201	4.00216464104795	6.27655964291588e-05	0.000575455649056864	Dek	17	17580843	17602808	+	protein_coding	DEK proto-oncogene [Source:RGD Symbol;Acc:1303246]
ENSRNOG00000055292	70	43	81	16	25	17	64.6666666666667	19.3333333333333	1.65083286809991	4.00128604509792	6.29991442066022e-05	0.000576877593214378	LOC120102832	5	25589460	25597875	+	protein_coding	RNA-binding protein 12B-A-like [Source:RGD Symbol;Acc:41100894]
ENSRNOG00000008641	271	227	228	157	124	129	242	136.666666666667	0.757520456803679	4.00068709369306	6.31588283649754e-05	0.000577979919063677	Gnpnat1	15	18596442	18608739	-	protein_coding	glucosamine-phosphate N-acetyltransferase 1 [Source:RGD Symbol;Acc:1563144]
ENSRNOG00000020014	643	553	533	864	676	822	576.333333333333	787.333333333333	-0.512969	-3.99953	6.34687168347957e-05	0.000580454570754045	Myh14	1	95096266	95158836	-	protein_coding	myosin heavy chain 14 [Source:RGD Symbol;Acc:1306821]
[truncated: 17,992 more rows]

## Sheet: Table S2(GO) 
ONTOLOGY	ID	Description	setSize	enrichmentScore	NES	pvalue	p.adjust	qvalue	rank	leading_edge	core_enrichment
[truncated: 7,566 more rows]

## Sheet: Table S3(KEGG)
aa	Description	setSize	enrichmentScore	NES	pvalue	p.adjust	qvalue	rank	leading_edge	core_enrichment
[truncated: 333 more rows]
